# Supplementary material for: FOXO1 transcription factor plays a key role in T cell—HIV-1 interaction
Source: PLoS Pathog. 2019 May 1;15(5):e1007669. doi: 10.1371/journal.ppat.1007669 (PMC6513100; doi:10.1371/journal.ppat.1007669)
Supplement: S1 Table — PBT from 3 individual donors were cultured during 7 days in the presence of AS1842856 (500 nM) or vehicle only. Total RNA from these cells was reverse transcribed, resulting cDNAs were biotin labelled, then hybridized to Affymetrix GeneChip Clariom S Human arrays. Scanned images of these arrays were then analyzed with Expression Console software (Affymetrix) to obtain raw data (cel files) and metrics for Quality Controls. Microarrays CEL files were directly analyzed using the Transcriptome Analysis Console software (from ThermoFisher Scientific). Two distinct gene lists were established on the basis of a <-1.5 and >1.5-fold change cut-off and a P-val <0.01 between samples treated with A1842856 or vehicle only. (XLSX) [file ppat.1007669.s001.xlsx]

## Sheet: Down-regulated
#%result_name=Analysis_3
#%array_type=Clariom_S_Human
#%annotation=Clariom_S_Human.r1.na36.hg38.a1.transcript.csv
#%comparison=AS1842856 vs untreated
ID	AS1842856 Avg (log2)	untreated Avg (log2)	Fold Change	P-val	FDR P-val	Gene Symbol	Description
TC1200008726.hg.1	7,81	12,43	-24,66	2,26E-06	0,0030	TCP11L2	t-complex 11, testis-specific-like 2
TC0500007408.hg.1	8,28	12,58	-19,83	7,42E-05	0,0080	GZMK	granzyme K
TC0X00010473.hg.1	7,84	11,72	-14,74	4,41E-06	0,0031	TSC22D3	TSC22 domain family, member 3
TC0200008268.hg.1	8,59	12,44	-14,44	5,05E-05	0,0069	GNLY	granulysin
TC0300012048.hg.1	10,27	14,1	-14,26	6,29E-06	0,0034	ZBTB20; MIR568	zinc finger and BTB domain containing 20; microRNA 568
TC0500009488.hg.1	8,41	11,93	-11,4	1,07E-06	0,0028	CREBRF	CREB3 regulatory factor
TC0300007256.hg.1	6,71	10,15	-10,9	0,0001	0,0093	CCR2	chemokine (C-C motif) receptor 2
TC1200006771.hg.1	11,39	14,76	-10,4	7,79E-06	0,0036	CLEC2D	C-type lectin domain family 2, member D
TC0600011814.hg.1	7,61	10,98	-10,34	0,0003	0,0144	CCND3	Memczak2013 ALT_ACCEPTOR, ALT_DONOR, coding, INTERNAL, intronic best transcript NM_001136017
TC0600007862.hg.1	7,77	11,06	-9,8	0,0005	0,0192	PIM1	Pim-1 proto-oncogene, serine/threonine kinase
TC0700012165.hg.1	7,69	10,89	-9,15	9,21E-06	0,0037	ATXN7L1	ataxin 7-like 1
TC0200016752.hg.1	4,81	7,96	-8,87	1,19E-05	0,0042	TTN	titin
TC0100008797.hg.1	6,9	10,02	-8,74	0,0007	0,0241	AK5	adenylate kinase 5
TC0800011683.hg.1	7,07	10,18	-8,64	1,61E-07	0,0016	FBXO32	F-box protein 32
TC0900009592.hg.1	10,62	13,67	-8,31	0,0001	0,0104	PSIP1	PC4 and SFRS1 interacting protein 1
TC1100009334.hg.1	5,01	8,05	-8,25	0,0042	0,0596	CRTAM	cytotoxic and regulatory T-cell molecule
TC0X00009637.hg.1	8,75	11,72	-7,85	2,33E-05	0,0052	PIM2	Pim-2 proto-oncogene, serine/threonine kinase
TC0500013273.hg.1	6,35	9,3	-7,74	0,0001	0,0096	FAM153C	family with sequence similarity 153, member C, pseudogene
TC1900009442.hg.1	6,9	9,73	-7,13	0,0041	0,0595	TNFSF14	tumor necrosis factor (ligand) superfamily, member 14
TC0500013417.hg.1	7,52	10,33	-6,99	0,0002	0,0133	FAM153A	family with sequence similarity 153, member A
TC1700010811.hg.1	6,1	8,87	-6,82	3,10E-06	0,0030	HDAC5	histone deacetylase 5
TC0800008845.hg.1	8,65	11,37	-6,58	9,09E-06	0,0037	MYC	v-myc avian myelocytomatosis viral oncogene homolog
TC0300006719.hg.1	6,06	8,75	-6,48	0,0001	0,0102	BTD	biotinidase
TC0X00010375.hg.1	7,76	10,44	-6,42	5,22E-05	0,0070	ZMAT1	zinc finger, matrin-type 1
TC1600008973.hg.1	6,06	8,71	-6,27	8,11E-05	0,0082	FBXL16	F-box and leucine-rich repeat protein 16
TC2200008734.hg.1	8,03	10,66	-6,18	2,27E-05	0,0052	CBX7	chromobox homolog 7
TC0300008705.hg.1	6,44	9,05	-6,11	3,71E-05	0,0059	ABTB1	ankyrin repeat and BTB (POZ) domain containing 1
TC0X00008080.hg.1	10,37	12,98	-6,07	0,0003	0,0144	VSIG1	V-set and immunoglobulin domain containing 1
TC2000009602.hg.1	5,24	7,84	-6,05	0,0010	0,0271	ZBP1	Z-DNA binding protein 1
TC0500007881.hg.1	8,16	10,73	-5,96	2,21E-06	0,0030	JMY	junction mediating and regulatory protein, p53 cofactor
TC0500013418.hg.1	6,32	8,89	-5,91	0,0009	0,0266	FAM153A	family with sequence similarity 153, member A
TC0100013278.hg.1	6,21	8,76	-5,85	3,60E-05	0,0059	TCEA3	transcription elongation factor A (SII), 3
TC0100011414.hg.1	5,73	8,27	-5,85	2,73E-06	0,0030	CR1	complement component (3b/4b) receptor 1 (Knops blood group)
TC0600012554.hg.1	5,77	8,28	-5,69	0,0008	0,0243	BACH2	BTB and CNC homology 1, basic leucine zipper transcription factor 2
TC0500013268.hg.1	5,84	8,33	-5,63	0,0015	0,0335	FAM153B	family with sequence similarity 153, member B
TC0100011417.hg.1	4,57	7,02	-5,49	2,49E-06	0,0030	CR1L	complement component (3b/4b) receptor 1-like
TC0800012470.hg.1	10,34	12,8	-5,47	2,59E-05	0,0054	TMEM71	transmembrane protein 71
TC0200014694.hg.1	5,75	8,16	-5,32	0,0011	0,0293	ACVR1C	activin A receptor type IC
TC0200008803.hg.1	10,44	12,85	-5,32	0,0003	0,0151	GCC2	GRIP and coiled-coil domain containing 2
TC1100011083.hg.1	8,82	11,19	-5,19	9,83E-05	0,0091	AHNAK	AHNAK nucleoprotein
TC0300009673.hg.1	8,44	10,8	-5,16	0,0001	0,0106	KLHL24	kelch-like family member 24
TC0600007303.hg.1	10,28	12,63	-5,08	1,54E-05	0,0046	BTN3A1	butyrophilin, subfamily 3, member A1
TC0200014414.hg.1	13,09	15,44	-5,07	1,29E-05	0,0043	CXCR4	chemokine (C-X-C motif) receptor 4
TC1700006772.hg.1	9,67	12,01	-5,05	4,45E-05	0,0064	KDM6B	lysine (K)-specific demethylase 6B
TC0200016344.hg.1	8,08	10,41	-5,04	5,99E-05	0,0073	MTERF4	mitochondrial transcription termination factor 4
TC1700010565.hg.1	8,17	10,5	-5,03	1,25E-05	0,0043	FBXL20	F-box and leucine-rich repeat protein 20
TC0600009622.hg.1	7,24	9,53	-4,89	2,85E-06	0,0030	CCDC28A	coiled-coil domain containing 28A
TC1000008904.hg.1	11,22	13,51	-4,89	2,18E-06	0,0030	PDCD4; MIR4680	programmed cell death 4 (neoplastic transformation inhibitor); microRNA 4680
TC0X00007310.hg.1	11,76	14,03	-4,82	0,0002	0,0115	TSPYL2	TSPY-like 2
TC1300009933.hg.1	10,98	13,24	-4,79	9,02E-06	0,0037	RASA3	RAS p21 protein activator 3
TSUnmapped00000531.hg.1	8,05	10,3	-4,77	1,11E-05	0,0040	RASA3	RAS p21 protein activator 3
TC0400011994.hg.1	5,14	7,38	-4,75	0,0044	0,0613	INPP4B	inositol polyphosphate-4-phosphatase type II B
TC0500008698.hg.1	10,3	12,54	-4,7	3,54E-06	0,0030	JADE2	jade family PHD finger 2
TC1200011961.hg.1	7,85	10,08	-4,7	2,78E-05	0,0054	TMEM116	transmembrane protein 116
TC0100017064.hg.1	6,37	8,59	-4,68	3,34E-05	0,0059	NUAK2	NUAK family, SNF1-like kinase, 2
TC0X00007721.hg.1	7,98	10,18	-4,62	3,37E-06	0,0030	GPR174	G protein-coupled receptor 174
TC0600007306.hg.1	11,44	13,64	-4,61	3,41E-05	0,0059	BTN3A3	butyrophilin, subfamily 3, member A3
TC0300009035.hg.1	4,92	7,12	-4,59	4,12E-05	0,0062	TRPC1	transient receptor potential cation channel, subfamily C, member 1
TC0X00009869.hg.1	9,53	11,72	-4,56	0,0001	0,0104	ARHGEF9; ARHGEF9-IT1	Cdc42 guanine nucleotide exchange factor 9; ARHGEF9 intronic transcript 1
TC0100011064.hg.1	4,27	6,44	-4,52	0,0013	0,0311	CFH	complement factor H
TC0600014143.hg.1	12,94	15,11	-4,5	0,0005	0,0204	PHF3	PHD finger protein 3
TC0200015559.hg.1	7,59	9,75	-4,48	4,85E-05	0,0067	PLEKHM3	pleckstrin homology domain containing, family M, member 3
TSUnmapped00000633.hg.1	6,67	8,83	-4,46	5,58E-05	0,0071	DGKD	diacylglycerol kinase, delta 130kDa
TC1700010560.hg.1	8,36	10,47	-4,33	0,0024	0,0437	PLXDC1	plexin domain containing 1
TC1200010795.hg.1	5,72	7,83	-4,32	0,0010	0,0273	RARG	retinoic acid receptor, gamma
TC0X00006590.hg.1	5,78	7,88	-4,29	0,0001	0,0092	WWC3	WWC family member 3
TC0700008747.hg.1	11,13	13,23	-4,28	4,49E-06	0,0031	HBP1	HMG-box transcription factor 1
TC2100007208.hg.1	9,31	11,4	-4,27	4,23E-05	0,0063	MX1	MX dynamin-like GTPase 1
TC0200016753.hg.1	5,64	7,73	-4,27	0,0048	0,0645	CCDC141	coiled-coil domain containing 141
TC0700009700.hg.1	10,17	12,26	-4,27	1,41E-05	0,0046	NUB1	negative regulator of ubiquitin-like proteins 1
TC1700011298.hg.1	9,14	11,24	-4,26	4,10E-06	0,0031	TUBD1	tubulin, delta 1
TC1000011904.hg.1	13,42	15,51	-4,25	0,0004	0,0171	ABLIM1	actin binding LIM protein 1
TC0700012836.hg.1	9,53	11,6	-4,2	2,76E-06	0,0030	KIAA1147	KIAA1147
TC1100012471.hg.1	8,98	11,05	-4,18	5,53E-06	0,0034	AMICA1	adhesion molecule, interacts with CXADR antigen 1
TC1400009973.hg.1	7,35	9,41	-4,16	0,0018	0,0370	RPS6KA5	ribosomal protein S6 kinase, 90kDa, polypeptide 5
TC1900011724.hg.1	7,26	9,32	-4,15	0,0002	0,0114	ZNF540; ZNF571-AS1	zinc finger protein 540; ZNF571 antisense RNA 1
TC0800011887.hg.1	9,27	11,31	-4,11	4,19E-06	0,0031	ST3GAL1	ST3 beta-galactoside alpha-2,3-sialyltransferase 1
TC0300010714.hg.1	9,82	11,84	-4,05	3,10E-06	0,0030	TRANK1	tetratricopeptide repeat and ankyrin repeat containing 1
TC1500010906.hg.1	6,69	8,71	-4,03	0,0005	0,0192	RP11-351M8.2; MESDC2; RP11-351M8.1	Transcript Identified by AceView, Entrez Gene ID(s) 23184; novel transcript, antisense to CEMIP
TC0400012078.hg.1	8,38	10,37	-3,99	2,33E-05	0,0052	NR3C2	nuclear receptor subfamily 3, group C, member 2
TC0400011291.hg.1	5,09	7,07	-3,95	7,09E-05	0,0079	HERC6	Memczak2013 ANTISENSE, coding, INTERNAL, intronic best transcript NM_001165136
TC0100018249.hg.1	5,86	7,84	-3,94	0,0005	0,0197	AMY2B; ACTG1P4	amylase, alpha 2B (pancreatic); actin gamma 1 pseudogene 4
TC1000008881.hg.1	8,52	10,47	-3,88	0,0003	0,0140	MXI1	MAX interactor 1, dimerization protein
TC0100016794.hg.1	7,24	9,2	-3,88	0,0021	0,0412	B3GALT2	UDP-Gal:betaGlcNAc beta 1,3-galactosyltransferase 2
TC1700008455.hg.1	5,62	7,56	-3,84	7,21E-05	0,0079	YPEL2	yippee like 2
TC0X00008481.hg.1	7,99	9,92	-3,81	7,36E-06	0,0036	FAM122C	family with sequence similarity 122C
TC0200007473.hg.1	10,44	12,35	-3,76	6,67E-06	0,0034	CRIPT	cysteine-rich PDZ-binding protein
TC1600009165.hg.1	8,21	10,11	-3,71	0,0002	0,0131	MMP25-AS1	MMP25 antisense RNA 1
TC0600007701.hg.1	9,92	11,8	-3,68	0,0003	0,0140	PHF1	PHD finger protein 1
TC1400007094.hg.1	9,9	11,77	-3,67	0,0003	0,0156	KLHDC2	kelch domain containing 2
TC1200007105.hg.1	8,2	10,07	-3,65	6,45E-05	0,0077	LYRM5	LYR motif containing 5
TC0500011125.hg.1	8,2	10,06	-3,63	0,0006	0,0209	ANKRA2	ankyrin repeat, family A (RFXANK-like), 2
TC1700008499.hg.1	7,02	8,87	-3,62	0,0001	0,0093	BCAS3	breast carcinoma amplified sequence 3
TC0800010427.hg.1	8,68	10,53	-3,62	0,0001	0,0098	RB1CC1	RB1-inducible coiled-coil 1
TC1600007425.hg.1	8,14	9,99	-3,6	0,0001	0,0102	KIF22	kinesin family member 22
TC1400007029.hg.1	6,5	8,34	-3,59	0,0008	0,0247	C14orf28	chromosome 14 open reading frame 28
TC0800010417.hg.1	11,07	12,91	-3,58	0,0002	0,0110	PCMTD1	protein-L-isoaspartate (D-aspartate) O-methyltransferase domain containing 1
TC0900008425.hg.1	6,55	8,39	-3,57	0,0007	0,0234	ZNF483	zinc finger protein 483
TC0400009543.hg.1	5,37	7,2	-3,56	0,0026	0,0460	TLR3	toll-like receptor 3
TC0100014203.hg.1	7,27	9,09	-3,54	3,63E-05	0,0059	ZCCHC11	zinc finger, CCHC domain containing 11
TC0100009417.hg.1	10,62	12,44	-3,53	8,09E-05	0,0082	C1orf162	chromosome 1 open reading frame 162
TC0900010580.hg.1	7,1	8,91	-3,51	5,54E-05	0,0071	GKAP1	G kinase anchoring protein 1
TC0900010366.hg.1	8,05	9,86	-3,51	0,0013	0,0321	KLF9	Kruppel-like factor 9
TC1800006513.hg.1	10,89	12,69	-3,49	0,0007	0,0229	TGIF1	TGFB-induced factor homeobox 1
TC0300007083.hg.1	9,15	10,95	-3,49	5,61E-06	0,0034	WDR48	WD repeat domain 48
TC0300007679.hg.1	12,5	14,3	-3,49	9,71E-05	0,0091	ATXN7	ataxin 7
TC0800009782.hg.1	7,21	9	-3,47	0,0031	0,0505	CSGALNACT1	chondroitin sulfate N-acetylgalactosaminyltransferase 1
TC0200014990.hg.1	10,47	12,25	-3,45	0,0001	0,0104	CIR1	corepressor interacting with RBPJ, 1
TC0100015246.hg.1	11,4	13,18	-3,43	0,0016	0,0351	KCNA3	potassium channel, voltage gated shaker related subfamily A, member 3
TC0600013743.hg.1	10,31	12,07	-3,38	0,0002	0,0124	TAGAP	T-cell activation RhoGTPase activating protein
TC0600007301.hg.1	13,97	15,72	-3,37	1,52E-05	0,0046	BTN3A2	butyrophilin, subfamily 3, member A2
TC1900012018.hg.1	7,82	9,56	-3,34	0,0001	0,0104	ZNF577	zinc finger protein 577
TC0800006447.hg.1	7,14	8,87	-3,33	0,0016	0,0353	FBXO25	F-box protein 25
TC1100006923.hg.1	12	13,74	-3,33	0,0001	0,0091	PDE3B	phosphodiesterase 3B, cGMP-inhibited
TC1100010349.hg.1	7,54	9,27	-3,3	0,0002	0,0131	SVIP	small VCP/p97-interacting protein
TC1900011668.hg.1	8,75	10,47	-3,3	0,0002	0,0133	ZNF763	zinc finger protein 763
TC0900011655.hg.1	9,02	10,74	-3,3	1,28E-05	0,0043	ZER1	zyg-11 related, cell cycle regulator
TC1200010292.hg.1	6,29	8,01	-3,29	0,0003	0,0159	AMN1	antagonist of mitotic exit network 1 homolog
TC0600014371.hg.1	10	11,71	-3,28	0,0001	0,0093	RNASET2	ribonuclease T2
TC1400007310.hg.1	8,84	10,55	-3,28	2,16E-05	0,0052	KIAA0586	KIAA0586
TC1200008933.hg.1	10,01	11,72	-3,27	5,50E-05	0,0071	TPCN1	two pore segment channel 1
TC1200012802.hg.1	8,02	9,72	-3,27	0,0035	0,0537	PAN2; CNPY2	PAN2 poly(A) specific ribonuclease subunit; canopy FGF signaling regulator 2
TC0100017500.hg.1	10,58	12,28	-3,27	3,63E-05	0,0059	TMEM63A	transmembrane protein 63A
TC0100015598.hg.1	13,51	15,22	-3,26	8,18E-06	0,0036	TXNIP	thioredoxin interacting protein
TC0400012874.hg.1	9,98	11,68	-3,26	0,0075	0,0834	CYP4V2	cytochrome P450, family 4, subfamily V, polypeptide 2
TC1000010367.hg.1	6,33	8,03	-3,25	0,0010	0,0278	ZNF25	zinc finger protein 25
TC1900011817.hg.1	6,97	8,67	-3,25	0,0005	0,0202	ZNF773	zinc finger protein 773
TC1500009263.hg.1	7,36	9,06	-3,25	3,91E-05	0,0061	PATL2	protein associated with topoisomerase II homolog 2 (yeast)
TC0200011379.hg.1	6,68	8,38	-3,24	0,0009	0,0263	SNED1	sushi, nidogen and EGF-like domains 1
TC0700009243.hg.1	8,44	10,13	-3,23	0,0006	0,0224	TMEM140	transmembrane protein 140
TC1200009903.hg.1	13,32	15,01	-3,22	0,0002	0,0131	KLRC4-KLRK1; KLRK1; KLRC4	KLRC4-KLRK1 readthrough; killer cell lectin-like receptor subfamily K, member 1; killer cell lectin-like receptor subfamily C, member 4
TC1200010699.hg.1	9,26	10,95	-3,22	0,0037	0,0552	POU6F1	POU class 6 homeobox 1
TC1400008908.hg.1	10,21	11,89	-3,21	5,13E-05	0,0069	EAPP	E2F-associated phosphoprotein
TC1100006492.hg.1	7,23	8,92	-3,21	0,0002	0,0124	PNPLA2	patatin-like phospholipase domain containing 2
TC0400011013.hg.1	4,92	6,6	-3,21	0,0018	0,0370	PPBP	pro-platelet basic protein
TC0200016424.hg.1	11,33	13,01	-3,18	0,0001	0,0102	LBH	limb bud and heart development
TC0800012469.hg.1	6,66	8,33	-3,18	0,0040	0,0583	TMEM71	transmembrane protein 71
TC1000009725.hg.1	8,84	10,5	-3,16	0,0013	0,0315	SFMBT2	Scm-like with four mbt domains 2
TC0300012654.hg.1	8,72	10,38	-3,16	7,74E-05	0,0081	TFDP2	transcription factor Dp-2 (E2F dimerization partner 2)
TC1700008350.hg.1	7,63	9,28	-3,14	0,0097	0,0949	NOG	noggin
TC0100008326.hg.1	11,09	12,74	-3,14	8,36E-06	0,0036	FAM159A	family with sequence similarity 159, member A
TC0500010628.hg.1	8,93	10,58	-3,14	0,0001	0,0102	ANXA2R	annexin A2 receptor
TC0500011448.hg.1	12,06	13,7	-3,12	1,56E-05	0,0046	ARRDC3	arrestin domain containing 3
TC0800012308.hg.1	8,71	10,35	-3,11	0,0002	0,0125	ADHFE1; C8orf46	alcohol dehydrogenase, iron containing 1; chromosome 8 open reading frame 46
TC1200011506.hg.1	6,97	8,6	-3,1	0,0008	0,0246	BTG1; LINC01619	B-cell translocation gene 1, anti-proliferative; long intergenic non-protein coding RNA 1619
TSUnmapped00000538.hg.1	8,71	10,34	-3,1	0,0004	0,0175	DGKD	diacylglycerol kinase, delta 130kDa
TC0500009046.hg.1	4,99	6,61	-3,09	0,0086	0,0886	ADRB2	adrenoceptor beta 2, surface
TC0100015932.hg.1	8,21	9,84	-3,09	9,66E-06	0,0038	PBXIP1	pre-B-cell leukemia homeobox interacting protein 1
TC0300010411.hg.1	10,31	11,94	-3,08	8,51E-06	0,0036	HACL1	2-hydroxyacyl-CoA lyase 1
TC1200007701.hg.1	9,19	10,81	-3,08	7,97E-05	0,0082	ZNF740	zinc finger protein 740
TC0300013599.hg.1	4,05	5,67	-3,07	0,0016	0,0352	GP5	glycoprotein V (platelet)
TC1000008396.hg.1	6,74	8,35	-3,07	0,0006	0,0212	IFIT2	interferon-induced protein with tetratricopeptide repeats 2
TC0200010837.hg.1	10,3	11,91	-3,07	5,78E-06	0,0034	ANKZF1	ankyrin repeat and zinc finger domain containing 1
TC2100008165.hg.1	10,53	12,14	-3,05	0,0011	0,0290	BRWD1	bromodomain and WD repeat domain containing 1
TC0900008628.hg.1	7,5	9,11	-3,04	0,0014	0,0328	CNTRL	centriolin
TC0200006583.hg.1	7,01	8,61	-3,04	0,0012	0,0307	RNF144A	ring finger protein 144A
TC0100010314.hg.1	9,24	10,83	-3,01	6,52E-06	0,0034	LY9	lymphocyte antigen 9
TC0100014997.hg.1	5,46	7,05	-3,01	1,44E-05	0,0046	ALG14	ALG14, UDP-N-acetylglucosaminyltransferase subunit
TC0600008757.hg.1	14,97	16,56	-3,01	2,42E-05	0,0053	PNRC1	proline-rich nuclear receptor coactivator 1
TC1900008755.hg.1	8,22	9,81	-3	9,47E-05	0,0091	ZNF331	zinc finger protein 331
TC1000011659.hg.1	8,93	10,51	-2,99	0,0048	0,0645	MGEA5	meningioma expressed antigen 5 (hyaluronidase)
TC0700013394.hg.1	6,66	8,24	-2,99	0,0060	0,0736	CCDC146	coiled-coil domain containing 146
TC0300010123.hg.1	11,08	12,66	-2,98	2,28E-05	0,0052	CRBN	cereblon
TC0800012176.hg.1	7,79	9,37	-2,98	0,0069	0,0790	PLEC	plectin
TC0100011148.hg.1	5,74	7,3	-2,96	0,0004	0,0168	CAMSAP2	calmodulin regulated spectrin-associated protein family, member 2
TC0200015314.hg.1	13,98	15,54	-2,95	0,0001	0,0094	STK17B	serine/threonine kinase 17b
TC0200007825.hg.1	9,53	11,09	-2,94	0,0001	0,0103	CEP68	centrosomal protein 68kDa
TC0700011969.hg.1	9,84	11,39	-2,93	0,0025	0,0453	MCM7	minichromosome maintenance complex component 7
TC1200009910.hg.1	5,6	7,15	-2,93	0,0003	0,0149	KLRAP1	killer cell lectin-like receptor subfamily A pseudogene 1
TC1700012283.hg.1	14,36	15,91	-2,92	0,0034	0,0533	LUC7L3	LUC7-like 3 pre-mRNA splicing factor
TC0200008911.hg.1	7,25	8,8	-2,92	7,76E-05	0,0081	ZC3H6	zinc finger CCCH-type containing 6
TC0600009143.hg.1	8,26	9,8	-2,92	0,0022	0,0413	SLC16A10	solute carrier family 16 (aromatic amino acid transporter), member 10
TC0100013293.hg.1	7,41	8,95	-2,91	0,0004	0,0175	ID3	inhibitor of DNA binding 3, dominant negative helix-loop-helix protein
TC0100016302.hg.1	9,54	11,08	-2,91	0,0012	0,0305	CD247	CD247 molecule
TC2000007336.hg.1	10,65	12,17	-2,88	0,0020	0,0394	PPP1R16B	protein phosphatase 1, regulatory subunit 16B
TC0500013350.hg.1	10,63	12,15	-2,87	0,0002	0,0114	RAPGEF6	Rap guanine nucleotide exchange factor 6
TC1300010000.hg.1	6,88	8,4	-2,86	0,0018	0,0373	TNFSF13B	tumor necrosis factor (ligand) superfamily, member 13b
TC0900010968.hg.1	9,97	11,48	-2,85	6,61E-05	0,0078	TRIM14	tripartite motif containing 14
TC2200008103.hg.1	5,67	7,18	-2,85	0,0038	0,0562	YPEL1	yippee like 1
TC0100016296.hg.1	6,59	8,1	-2,85	0,0003	0,0147	GPA33	glycoprotein A33 (transmembrane)
TC0100018339.hg.1	12,37	13,87	-2,84	0,0001	0,0104	MDM4	MDM4, p53 regulator
TC1600010409.hg.1	6,95	8,44	-2,82	0,0004	0,0178	BBS2	Bardet-Biedl syndrome 2
TC0400008106.hg.1	6,69	8,18	-2,81	0,0007	0,0228	HERC5	HECT and RLD domain containing E3 ubiquitin protein ligase 5
TC1100009078.hg.1	10,02	11,51	-2,8	0,0009	0,0263	TTC12	tetratricopeptide repeat domain 12
TC0700011796.hg.1	11,5	12,98	-2,79	3,49E-05	0,0059	SAMD9	sterile alpha motif domain containing 9
TC0900010969.hg.1	5,71	7,19	-2,79	0,0042	0,0595	CORO2A	coronin, actin binding protein, 2A
TC0900012225.hg.1	12,18	13,65	-2,78	0,0011	0,0289	RNF38	ring finger protein 38
TC1900007820.hg.1	7,07	8,54	-2,76	0,0084	0,0876	ZNF181	zinc finger protein 181
TC0200016667.hg.1	9,22	10,68	-2,75	2,74E-05	0,0054	GPR75-ASB3	GPR75-ASB3 readthrough
TC1900011806.hg.1	6,82	8,28	-2,75	0,0004	0,0178	ZNF582-AS1	ZNF582 antisense RNA 1 (head to head)
TC0100018360.hg.1	5,91	7,37	-2,75	0,0022	0,0413	DISC1	disrupted in schizophrenia 1
TC0700011977.hg.1	5,56	7,01	-2,74	5,96E-05	0,0073	GAL3ST4	galactose-3-O-sulfotransferase 4
TC2100007263.hg.1	5,92	7,37	-2,74	0,0004	0,0182	PDE9A	phosphodiesterase 9A
TC1200007170.hg.1	11,53	12,98	-2,74	0,0007	0,0236	CCDC91	coiled-coil domain containing 91
TC0100015023.hg.1	11,94	13,39	-2,74	0,0014	0,0329	DPYD	dihydropyrimidine dehydrogenase
TC0100015211.hg.1	7,04	8,49	-2,73	0,0007	0,0226	GSTM3	glutathione S-transferase mu 3 (brain)
TC1200010812.hg.1	10,22	11,67	-2,73	0,0007	0,0231	CALCOCO1	calcium binding and coiled-coil domain 1
TC0400011192.hg.1	13,56	15	-2,73	2,90E-05	0,0056	PLAC8	placenta specific 8
TC1700010420.hg.1	7,85	9,29	-2,71	0,0061	0,0742	SLFN11	schlafen family member 11
TC0500013269.hg.1	6,04	7,48	-2,71	0,0006	0,0224	FAM153B	family with sequence similarity 153, member B
TC1900011060.hg.1	7,02	8,45	-2,69	3,11E-05	0,0058	LIG1	ligase I, DNA, ATP-dependent
TC1300006543.hg.1	7,72	9,15	-2,68	0,0042	0,0602	FGF9	fibroblast growth factor 9
TC1300006474.hg.1	6,75	8,17	-2,68	2,55E-05	0,0053	MPHOSPH8	M-phase phosphoprotein 8
TC0300009974.hg.1	6,33	7,75	-2,68	0,0097	0,0948	MUC20; SDHAP2; MIR570; LINC00969	mucin 20, cell surface associated; succinate dehydrogenase complex subunit A, flavoprotein pseudogene 2; microRNA 570; long intergenic non-protein coding RNA 969
TC1900007061.hg.1	8,3	9,72	-2,68	1,11E-05	0,0040	ZNF844	zinc finger protein 844
TC0800009735.hg.1	7,93	9,34	-2,67	0,0002	0,0133	MTUS1	microtubule associated tumor suppressor 1
TC1000007333.hg.1	10,8	12,21	-2,66	6,97E-05	0,0079	ZNF33A	zinc finger protein 33A
TC0100015596.hg.1	10,96	12,37	-2,65	0,0022	0,0413	LIX1L	limb and CNS expressed 1 like
TC1900010521.hg.1	7,57	8,97	-2,65	7,63E-06	0,0036	ZFP14	ZFP14 zinc finger protein
TC1800007905.hg.1	11,44	12,85	-2,65	8,33E-05	0,0083	LPIN2	lipin 2
TC0400010682.hg.1	5,9	7,3	-2,64	0,0001	0,0104	SGCB	sarcoglycan beta
TSUnmapped00000513.hg.1	6,52	7,92	-2,64	0,0018	0,0370	DGKD	diacylglycerol kinase, delta 130kDa
TC1200010265.hg.1	10,7	12,1	-2,64	2,49E-05	0,0053	CAPRIN2	caprin family member 2
TC0700007067.hg.1	4,74	6,13	-2,64	0,0003	0,0144	MTURN	maturin, neural progenitor differentiation regulator homolog (Xenopus)
TC1400007093.hg.1	8,34	9,74	-2,63	0,0029	0,0489	KLHDC1	kelch domain containing 1
TC1200010764.hg.1	6,06	7,45	-2,62	0,0030	0,0501	KRT73	keratin 73, type II
TC0X00007977.hg.1	7,54	8,92	-2,61	0,0008	0,0254	GPRASP1	G protein-coupled receptor associated sorting protein 1
TC1600007986.hg.1	6,57	7,96	-2,61	0,0005	0,0202	NLRC5	NLR family, CARD domain containing 5
TC0700011944.hg.1	9,68	11,06	-2,61	0,0003	0,0152	ZNF394	zinc finger protein 394
TC1100012225.hg.1	10,65	12,04	-2,61	0,0001	0,0104	NPAT	nuclear protein, ataxia-telangiectasia locus
TC0300007065.hg.1	4,94	6,32	-2,6	0,0003	0,0144	DLEC1	deleted in lung and esophageal cancer 1
TC1400007307.hg.1	10,65	12,02	-2,59	0,0013	0,0314	ARID4A	AT rich interactive domain 4A (RBP1-like)
TC2000008852.hg.1	10,17	11,54	-2,58	1,01E-05	0,0039	NOL4L	nucleolar protein 4-like
TC1000008406.hg.1	7,45	8,81	-2,57	0,0053	0,0684	KIF20B	kinesin family member 20B
TC0300008563.hg.1	7,49	8,84	-2,55	0,0003	0,0164	DIRC2	disrupted in renal carcinoma 2
TC2100007072.hg.1	12	13,34	-2,54	0,0008	0,0254	TTC3	tetratricopeptide repeat domain 3
TC1900010016.hg.1	7,15	8,5	-2,54	0,0004	0,0164	ISYNA1	inositol-3-phosphate synthase 1
TC1900011819.hg.1	8,25	9,59	-2,54	9,28E-05	0,0089	ZNF211	zinc finger protein 211
TC0200011130.hg.1	9,23	10,57	-2,53	0,0010	0,0273	DGKD	diacylglycerol kinase, delta 130kDa
TC1100012208.hg.1	8,86	10,2	-2,53	0,0095	0,0938	CWF19L2	CWF19-like 2, cell cycle control (S. pombe)
TC1900008012.hg.1	4,91	6,24	-2,53	2,36E-05	0,0052	CATSPERG	catsper channel auxiliary subunit gamma
TC1400010757.hg.1	6,24	7,58	-2,53	0,0007	0,0226	L3HYPDH	L-3-hydroxyproline dehydratase (trans-)
TC1000009916.hg.1	5,54	6,88	-2,53	0,0003	0,0141	CUBN	cubilin (intrinsic factor-cobalamin receptor)
TC1900007127.hg.1	9,67	11	-2,53	0,0077	0,0844	IER2	immediate early response 2
TC1500009370.hg.1	5,36	6,69	-2,52	0,0008	0,0246	FAM227B	family with sequence similarity 227, member B
TC0600012655.hg.1	11,81	13,14	-2,51	7,19E-05	0,0079	PNISR	PNN-interacting serine/arginine-rich protein
TC1100009207.hg.1	11,66	12,98	-2,51	0,0005	0,0182	KMT2A	lysine (K)-specific methyltransferase 2A
TC0400012213.hg.1	8,83	10,15	-2,5	0,0035	0,0542	CTSO	cathepsin O
TC1500010712.hg.1	9,87	11,19	-2,5	0,0014	0,0328	GOLGA8N	golgin A8 family, member N
TC1200007536.hg.1	6,93	8,25	-2,5	0,0093	0,0931	CCDC65	coiled-coil domain containing 65
TC0800007013.hg.1	10,53	11,85	-2,5	0,0002	0,0126	CHMP7	charged multivesicular body protein 7
TC0700012970.hg.1	6,97	8,29	-2,5	0,0029	0,0488	ZNF786	zinc finger protein 786
TC0300013701.hg.1	9,44	10,76	-2,5	0,0007	0,0229	UBXN7	UBX domain protein 7
TC0300012023.hg.1	7,89	9,2	-2,49	0,0048	0,0645	SPICE1	spindle and centriole associated protein 1
TC2100007599.hg.1	9,92	11,24	-2,49	0,0026	0,0459	SAMSN1	SAM domain, SH3 domain and nuclear localization signals 1
TC0100014910.hg.1	10,42	11,73	-2,48	0,0019	0,0388	TGFBR3	transforming growth factor beta receptor III
TC1600007829.hg.1	11,33	12,65	-2,48	4,57E-05	0,0065	CYLD	cylindromatosis (turban tumor syndrome)
TC0600014374.hg.1	10,91	12,22	-2,47	0,0003	0,0164	PHF10	PHD finger protein 10
TC1200008795.hg.1	6,25	7,56	-2,47	0,0001	0,0093	ACACB	acetyl-CoA carboxylase beta
TC1100006760.hg.1	7,65	8,95	-2,46	0,0045	0,0617	PPFIBP2	PTPRF interacting protein, binding protein 2 (liprin beta 2)
TC0400008680.hg.1	8,24	9,54	-2,46	6,59E-05	0,0078	JADE1	jade family PHD finger 1
TC1700009592.hg.1	8,87	10,17	-2,46	0,0016	0,0347	MED31	mediator complex subunit 31
TC1200012571.hg.1	11,63	12,93	-2,46	0,0002	0,0110	ITFG2	integrin alpha FG-GAP repeat containing 2
TC1700010814.hg.1	9,01	10,31	-2,46	0,0009	0,0263	ASB16-AS1	ASB16 antisense RNA 1
TC1300010029.hg.1	5,49	6,78	-2,45	0,0002	0,0126	N4BP2L1	NEDD4 binding protein 2-like 1
TC1200007251.hg.1	12,97	14,27	-2,45	0,0004	0,0165	KIAA1551	KIAA1551
TC0400012781.hg.1	8,04	9,33	-2,45	0,0004	0,0175	STIM2	stromal interaction molecule 2
TC1500010184.hg.1	10,31	11,6	-2,45	0,0005	0,0200	BCL2A1	BCL2-related protein A1
TC0800009331.hg.1	11,33	12,62	-2,45	0,0044	0,0615	ERICH1	glutamate rich 1
TC1500010842.hg.1	6,62	7,91	-2,44	0,0002	0,0126	GOLGA8R	golgin A8 family, member R
TC0300008289.hg.1	8,2	9,48	-2,42	0,0002	0,0132	DZIP3	DAZ interacting zinc finger protein 3
TC0800010685.hg.1	8,01	9,28	-2,42	0,0002	0,0137	MYBL1	v-myb avian myeloblastosis viral oncogene homolog-like 1
TC0800010667.hg.1	11,32	12,6	-2,42	0,0008	0,0246	PDE7A	phosphodiesterase 7A
TC1100008054.hg.1	9,55	10,82	-2,42	3,65E-05	0,0059	PACS1	phosphofurin acidic cluster sorting protein 1
TC1200009734.hg.1	10,8	12,07	-2,41	0,0041	0,0590	VAMP1	vesicle associated membrane protein 1
TC0700008786.hg.1	10,04	11,31	-2,41	0,0026	0,0458	DNAJB9	DnaJ (Hsp40) homolog, subfamily B, member 9
TC1900011067.hg.1	4,35	5,62	-2,41	0,0004	0,0178	TMEM143	transmembrane protein 143
TC1000010497.hg.1	10,47	11,73	-2,4	8,87E-05	0,0086	MARCH8	membrane associated ring finger 8
TC1100013192.hg.1	5,63	6,89	-2,4	0,0011	0,0290	CLCF1	cardiotrophin-like cytokine factor 1
TC1500010907.hg.1	7,02	8,28	-2,4	0,0022	0,0415	MESDC2	mesoderm development candidate 2
TC0100014257.hg.1	10,3	11,56	-2,4	0,0001	0,0094	SSBP3	single stranded DNA binding protein 3
TC1200008081.hg.1	9,98	11,23	-2,39	8,07E-05	0,0082	DYRK2	dual specificity tyrosine-(Y)-phosphorylation regulated kinase 2
TC1400006851.hg.1	8,18	9,43	-2,38	0,0005	0,0195	ARHGAP5	Rho GTPase activating protein 5
TC1100007457.hg.1	9,87	11,12	-2,38	0,0002	0,0135	ATG13	autophagy related 13
TC0300008559.hg.1	10,9	12,15	-2,38	0,0030	0,0498	PARP15	poly(ADP-ribose) polymerase family member 15
TC1200008184.hg.1	10,95	12,2	-2,38	0,0007	0,0232	TBC1D15	TBC1 domain family, member 15
TC0900009949.hg.1	7,4	8,65	-2,38	0,0042	0,0600	TPM2	tropomyosin 2 (beta)
TC0400012638.hg.1	7,67	8,91	-2,37	0,0031	0,0503	UFSP2	UFM1-specific peptidase 2
TC0200012980.hg.1	9,74	10,98	-2,37	0,0008	0,0244	ASPRV1; PCBP1-AS1	aspartic peptidase, retroviral-like 1; PCBP1 antisense RNA 1
TC0200010443.hg.1	13,18	14,43	-2,37	0,0002	0,0107	CFLAR	CASP8 and FADD like apoptosis regulator
TC1200009747.hg.1	8,42	9,67	-2,37	0,0001	0,0104	ING4	inhibitor of growth family member 4
TC0500012340.hg.1	10,9	12,14	-2,37	0,0004	0,0180	NR3C1	nuclear receptor subfamily 3, group C, member 1 (glucocorticoid receptor)
TC1600008231.hg.1	9,27	10,51	-2,37	0,0064	0,0759	NFAT5	nuclear factor of activated T-cells 5, tonicity-responsive
TC0100015200.hg.1	7,85	9,09	-2,36	0,0006	0,0211	AMIGO1	adhesion molecule with Ig-like domain 1
TC1100008985.hg.1	14,83	16,06	-2,36	0,0008	0,0244	ATM	ATM serine/threonine kinase
TC1100009666.hg.1	9,87	11,1	-2,35	0,0002	0,0127	SIGIRR	single immunoglobulin and toll-interleukin 1 receptor (TIR) domain
TC1700012304.hg.1	8,49	9,72	-2,35	0,0007	0,0236	COG1	component of oligomeric golgi complex 1
TC0200016699.hg.1	10,01	11,24	-2,35	0,0027	0,0467	TRABD2A	TraB domain containing 2A
TC1200009157.hg.1	6,23	7,46	-2,35	0,0026	0,0457	P2RX7	purinergic receptor P2X, ligand gated ion channel, 7
TC1600007240.hg.1	11,53	12,76	-2,35	0,0082	0,0866	PRKCB	protein kinase C, beta
TC1700010447.hg.1	15,73	16,96	-2,34	0,0025	0,0450	CCL5	chemokine (C-C motif) ligand 5
TC1000007020.hg.1	7,62	8,85	-2,34	0,0004	0,0180	OTUD1	OTU deubiquitinase 1
TC0600007092.hg.1	10,29	11,52	-2,33	0,0005	0,0185	FAM8A1	family with sequence similarity 8, member A1
TC0500010930.hg.1	10,09	11,31	-2,33	0,0007	0,0241	TRIM23	tripartite motif containing 23
TC1400007259.hg.1	5,14	6,36	-2,33	0,0003	0,0164	PELI2	pellino E3 ubiquitin protein ligase family member 2
TC1600011460.hg.1	8,07	9,29	-2,33	0,0006	0,0215	SPSB3	splA/ryanodine receptor domain and SOCS box containing 3
TC2100006618.hg.1	11,36	12,57	-2,32	0,0002	0,0119	USP25	ubiquitin specific peptidase 25
TC1700007942.hg.1	9,76	10,97	-2,31	0,0013	0,0311	NBR1	neighbor of BRCA1 gene 1
TC0700013291.hg.1	10,68	11,89	-2,31	0,0009	0,0269	ESYT2	extended synaptotagmin-like protein 2
TC1100011643.hg.1	8,93	10,14	-2,31	0,0004	0,0175	ARRB1	arrestin, beta 1
TC1700010717.hg.1	11,04	12,25	-2,31	0,0025	0,0448	STAT5B	signal transducer and activator of transcription 5B
TC0100009939.hg.1	10,41	11,62	-2,31	0,0002	0,0123	GABPB2	GA binding protein transcription factor, beta subunit 2
TC0800010016.hg.1	11,46	12,67	-2,31	0,0006	0,0218	SARAF	store-operated calcium entry-associated regulatory factor
TC1100011829.hg.1	9,43	10,63	-2,3	0,0014	0,0328	CREBZF	CREB/ATF bZIP transcription factor
TC1900012019.hg.1	9,4	10,6	-2,3	2,72E-05	0,0054	ZNF649	zinc finger protein 649
TC0300006575.hg.1	6,86	8,06	-2,3	4,60E-05	0,0065	FANCD2	Fanconi anemia complementation group D2
TC1200010615.hg.1	8,54	9,74	-2,29	0,0002	0,0124	LMBR1L	limb development membrane protein 1-like
TC0700007409.hg.1	10,03	11,23	-2,29	0,0013	0,0310	CCM2	cerebral cavernous malformation 2
TC1600011449.hg.1	5,54	6,74	-2,29	0,0007	0,0238	SPIRE2	spire-type actin nucleation factor 2
TC0800008120.hg.1	5,56	6,76	-2,29	0,0003	0,0159	LRRCC1	leucine rich repeat and coiled-coil centrosomal protein 1
TC1700010222.hg.1	10,36	11,56	-2,29	3,90E-05	0,0061	PHF12	PHD finger protein 12
TC1100012955.hg.1	5,47	6,66	-2,29	0,0002	0,0135	TRIM34	tripartite motif containing 34
TC0200013021.hg.1	6,99	8,19	-2,29	0,0004	0,0175	PAIP2B	poly(A) binding protein interacting protein 2B
TC1900011281.hg.1	6,25	7,44	-2,29	3,55E-05	0,0059	ZNF615	zinc finger protein 615
TC1300009714.hg.1	11,11	12,3	-2,28	0,0001	0,0094	ARGLU1	arginine and glutamate rich 1
TC0600013205.hg.1	7,74	8,93	-2,28	0,0019	0,0380	VNN2	vanin 2
TC0100009035.hg.1	6,02	7,21	-2,28	0,0036	0,0549	KIAA1107	KIAA1107
TC0100015332.hg.1	10,09	11,28	-2,28	0,0004	0,0168	RSBN1	round spermatid basic protein 1
TC1800006710.hg.1	10,5	11,69	-2,28	0,0003	0,0144	CHMP1B	charged multivesicular body protein 1B
TC0900009779.hg.1	7,02	8,21	-2,28	0,0046	0,0632	C9orf72	chromosome 9 open reading frame 72
TC0100015337.hg.1	8,37	9,56	-2,28	0,0002	0,0117	AP4B1	adaptor-related protein complex 4, beta 1 subunit
TC2200008067.hg.1	8,78	9,97	-2,28	0,0021	0,0410	THAP7	THAP domain containing 7
TC0200008682.hg.1	6,76	7,95	-2,28	0,0001	0,0102	TMEM182	transmembrane protein 182
TC0200016543.hg.1	9,89	11,07	-2,26	0,0053	0,0684	RIF1	replication timing regulatory factor 1
TC1000007852.hg.1	13,99	15,17	-2,26	0,0011	0,0290	HNRNPH3	heterogeneous nuclear ribonucleoprotein H3 (2H9)
TC1700009954.hg.1	8,48	9,66	-2,26	0,0014	0,0326	TOM1L2	target of myb1 like 2 membrane trafficking protein
TC1000006891.hg.1	11,92	13,1	-2,26	0,0023	0,0424	VIM	vimentin
TC0600011809.hg.1	12,62	13,79	-2,26	7,15E-05	0,0079	CCND3	cyclin D3
TC1700012245.hg.1	7,2	8,37	-2,26	0,0015	0,0343	CDK12	cyclin-dependent kinase 12
TC0100006861.hg.1	7,88	9,06	-2,26	0,0016	0,0347	FBXO44	F-box protein 44
TC0500011748.hg.1	8,13	9,3	-2,26	0,0012	0,0305	CCDC112	coiled-coil domain containing 112
TCUn_GL000219v100006438.hg.1	7,82	8,99	-2,26	0,0080	0,0857	LOC283788; AL592183.1	FSHD region gene 1 pseudogene
TC1300006601.hg.1	10,87	12,04	-2,26	8,67E-05	0,0085	SPATA13; C1QTNF9	spermatogenesis associated 13; C1q and tumor necrosis factor related protein 9
TC1900011813.hg.1	9,02	10,19	-2,26	0,0002	0,0121	ZNF548	zinc finger protein 548
TC0400010940.hg.1	7,18	8,35	-2,25	0,0002	0,0139	SULT1B1	sulfotransferase family 1B member 1
TC1200010794.hg.1	9,64	10,81	-2,25	0,0013	0,0315	ITGB7	integrin beta 7
TC0700012812.hg.1	11,61	12,77	-2,25	0,0004	0,0179	MKRN1	makorin ring finger protein 1
TC0200008291.hg.1	8,14	9,31	-2,25	0,0007	0,0238	KDM3A	lysine (K)-specific demethylase 3A
TC1200008223.hg.1	4,93	6,1	-2,25	0,0004	0,0180	GLIPR1L2	GLI pathogenesis-related 1 like 2
TC0800011881.hg.1	5,43	6,59	-2,24	0,0002	0,0123	NDRG1	N-myc downstream regulated 1
TC1900006588.hg.1	8,5	9,67	-2,24	0,0002	0,0135	GADD45B	growth arrest and DNA-damage-inducible, beta
TC2200007287.hg.1	11,66	12,82	-2,24	0,0001	0,0094	CYTH4	cytohesin 4
TC1500010915.hg.1	6,89	8,05	-2,24	0,0083	0,0874	GOLGA6L5P; GOLGA6L17P	golgin A6 family-like 5, pseudogene; golgin A6 family-like 17, pseudogene
TC1100011735.hg.1	10,82	11,98	-2,24	0,0038	0,0566	INTS4	integrator complex subunit 4
TC1200008921.hg.1	9,68	10,84	-2,24	0,0027	0,0471	OAS2	2-5-oligoadenylate synthetase 2
TC1900006932.hg.1	10,34	11,5	-2,23	7,55E-05	0,0080	ZNF559-ZNF177; ZNF177; ZNF559	ZNF559-ZNF177 readthrough; zinc finger protein 177; zinc finger protein 559
TC0600014256.hg.1	8,69	9,84	-2,23	0,0007	0,0238	GABBR1	gamma-aminobutyric acid (GABA) B receptor, 1
TC0100018507.hg.1	10,22	11,37	-2,23	3,41E-05	0,0059	ARHGEF2	Rho/Rac guanine nucleotide exchange factor 2
TC0100011861.hg.1	6,38	7,54	-2,23	0,0066	0,0777	OBSCN	obscurin, cytoskeletal calmodulin and titin-interacting RhoGEF
TC0500008175.hg.1	4,26	5,41	-2,22	0,0078	0,0850	RGMB	repulsive guidance molecule family member b
TC1200009528.hg.1	8,19	9,34	-2,22	0,0001	0,0106	ZNF140	zinc finger protein 140
TC1100011719.hg.1	11,73	12,88	-2,22	0,0004	0,0176	CLNS1A	chloride channel, nucleotide-sensitive, 1A
TC0500011881.hg.1	10,31	11,46	-2,22	0,0002	0,0120	CEP120	centrosomal protein 120kDa
TC0X00011404.hg.1	11,6	12,75	-2,21	7,55E-05	0,0080	IDS	iduronate 2-sulfatase
TC0600014294.hg.1	8,31	9,45	-2,21	0,0009	0,0260	ZNF318	zinc finger protein 318
TC1500010923.hg.1	9,54	10,68	-2,21	0,0003	0,0161	DET1	de-etiolated homolog 1 (Arabidopsis)
TC0300014053.hg.1	9,55	10,69	-2,21	0,0005	0,0200	PIK3CB	phosphatidylinositol-4,5-bisphosphate 3-kinase, catalytic subunit beta
TC2000008345.hg.1	9,28	10,42	-2,21	0,0009	0,0263	TMX4	thioredoxin-related transmembrane protein 4
TC0400009632.hg.1	10,53	11,67	-2,21	0,0097	0,0949	FRG1	FSHD region gene 1
TC0400011932.hg.1	10,42	11,56	-2,21	0,0001	0,0097	ELF2	E74-like factor 2 (ets domain transcription factor)
TC1100012959.hg.1	11,67	12,81	-2,2	0,0003	0,0139	TIMM10B	translocase of inner mitochondrial membrane 10 homolog B (yeast)
TC2200008465.hg.1	5,66	6,8	-2,2	0,0079	0,0851	SELM	selenoprotein M; selenoprotein M [Source:EntrezGene;Acc:140606]; Salzman2013 ANNOTATED, CDS, coding, OVCODE, OVERLAPTX, OVEXON, UTR3 best transcript NM_080430; Salzman2013 ANNOTATED, CDS, coding, OVCODE, OVERLAPTX, OVEXON, UTR3, UTR5 best transcript NM_080430; Transcript Identified by AceView, Entrez Gene ID(s) 140606
TC2200009283.hg.1	9,01	10,15	-2,2	0,0006	0,0224	PRR5	proline rich 5 (renal)
TC0600014102.hg.1	11,63	12,77	-2,2	0,0007	0,0238	HCP5	HLA complex P5 (non-protein coding)
TC0700012798.hg.1	9,38	10,52	-2,19	0,0074	0,0825	KDM7A	lysine (K)-specific demethylase 7A
TC0X00006723.hg.1	5,32	6,45	-2,19	0,0026	0,0458	CDKL5	cyclin-dependent kinase-like 5
TC1500010724.hg.1	9,53	10,66	-2,19	0,0013	0,0313	GANC	glucosidase, alpha; neutral C
TC0200008870.hg.1	9,78	10,91	-2,19	0,0016	0,0351	BCL2L11	BCL2-like 11 (apoptosis facilitator)
TC0600012562.hg.1	3,56	4,69	-2,19	0,0050	0,0663	BACH2	Memczak2013 ALT_ACCEPTOR, ALT_DONOR, coding, INTERNAL, intronic best transcript NM_001170794
TC0200007609.hg.1	11,23	12,35	-2,19	0,0015	0,0342	SPTBN1	spectrin, beta, non-erythrocytic 1
TSUnmapped00000437.hg.1	7,3	8,43	-2,18	0,0009	0,0268	DGKD	diacylglycerol kinase, delta 130kDa
TC0100018197.hg.1	6,6	7,73	-2,18	0,0061	0,0743	MDS2	myelodysplastic syndrome 2 translocation associated
TC1900010574.hg.1	8,52	9,65	-2,18	0,0017	0,0359	ZNF571	zinc finger protein 571
TC1400009410.hg.1	10,59	11,71	-2,18	0,0003	0,0148	ZBTB25	zinc finger and BTB domain containing 25
TC1700010738.hg.1	10,87	11,99	-2,18	0,0002	0,0114	EZH1	enhancer of zeste 1 polycomb repressive complex 2 subunit
TC0700013606.hg.1	9,33	10,45	-2,18	0,0004	0,0169	THAP5	THAP domain containing 5
TC1900011690.hg.1	7,22	8,35	-2,18	0,0083	0,0874	ZNF493	zinc finger protein 493
TC0100011458.hg.1	12,92	14,05	-2,18	0,0002	0,0133	TRAF3IP3	TRAF3 interacting protein 3
TC0200012433.hg.1	10,82	11,94	-2,18	0,0060	0,0735	PREPL	prolyl endopeptidase-like
TC1200011519.hg.1	9,48	10,61	-2,17	0,0007	0,0238	EEA1	early endosome antigen 1
TC0500013271.hg.1	11,56	12,68	-2,17	0,0050	0,0665	LOC728554; THOC3	THO complex 3 pseudogene; Homo sapiens THO complex 3, mRNA (cDNA clone MGC:5469 IMAGE:3451612), complete cds.; Homo sapiens THO complex 3, mRNA (cDNA clone MGC:87233 IMAGE:5262880), complete cds.; Salzman2013 ANNOTATED, INTERNAL, ncRNA, OVERLAPTX, OVEXON best transcript NR_003615; Transcript Identified by AceView, Entrez Gene ID(s) 728554
TSUnmapped00000240.hg.1	6,82	7,94	-2,17	3,98E-05	0,0061	TMEM42	transmembrane protein 42
TC1900011816.hg.1	8,15	9,27	-2,17	0,0011	0,0290	ZNF419	zinc finger protein 419
TC1400010624.hg.1	6,77	7,89	-2,17	0,0003	0,0144	PTGR2	prostaglandin reductase 2
TC1100009233.hg.1	7,16	8,27	-2,17	0,0007	0,0238	CCDC84	coiled-coil domain containing 84
TC0600009597.hg.1	13,71	14,83	-2,17	0,0082	0,0867	TNFAIP3	tumor necrosis factor, alpha-induced protein 3
TC1000009516.hg.1	4,56	5,67	-2,16	0,0009	0,0261	DIP2C	disco-interacting protein 2 homolog C
TC0X00009638.hg.1	10,16	11,28	-2,16	5,28E-05	0,0070	OTUD5	OTU deubiquitinase 5
TC1200009235.hg.1	12,04	13,15	-2,16	0,0001	0,0105	C12orf65	chromosome 12 open reading frame 65
TC1500009438.hg.1	6,11	7,22	-2,16	0,0034	0,0530	LYSMD2	LysM, putative peptidoglycan-binding, domain containing 2
TC1600009530.hg.1	10,43	11,54	-2,16	0,0001	0,0102	KIAA0430; MIR6506	KIAA0430; microRNA 6506
TC1300010030.hg.1	14,4	15,51	-2,16	0,0037	0,0557	N4BP2L2	NEDD4 binding protein 2-like 2
TC0700012255.hg.1	7,45	8,56	-2,15	0,0003	0,0147	IMMP2L	inner mitochondrial membrane peptidase subunit 2
TC1500006683.hg.1	11,08	12,19	-2,15	0,0024	0,0440	APBA2	amyloid beta (A4) precursor protein-binding, family A, member 2
TC2200007407.hg.1	5,02	6,13	-2,15	0,0042	0,0600	CACNA1I	calcium channel, voltage-dependent, T type, alpha 1I subunit
TC1400008193.hg.1	13,36	14,46	-2,15	0,0002	0,0107	EVL	Enah/Vasp-like
TC0100015789.hg.1	5,43	6,53	-2,15	0,0024	0,0432	POGZ	Transcript Identified by AceView, Entrez Gene ID(s) 23126
TC2000009956.hg.1	10,8	11,91	-2,15	0,0020	0,0392	PCMTD2	protein-L-isoaspartate (D-aspartate) O-methyltransferase domain containing 2
TC0200010502.hg.1	12,72	13,82	-2,15	0,0073	0,0819	FAM117B	family with sequence similarity 117, member B
TC0300008361.hg.1	8,66	9,77	-2,15	0,0008	0,0250	SIDT1	SID1 transmembrane family, member 1
TC0300009625.hg.1	10,31	11,41	-2,15	0,0002	0,0111	TTC14	tetratricopeptide repeat domain 14
TC0100012101.hg.1	9,81	10,91	-2,14	0,0015	0,0344	MTR	5-methyltetrahydrofolate-homocysteine methyltransferase
TC1100010023.hg.1	6,67	7,77	-2,14	0,0032	0,0515	RIC3	RIC3 acetylcholine receptor chaperone
TC1300008497.hg.1	11,87	12,97	-2,14	7,35E-05	0,0080	UBL3	ubiquitin-like 3
TC0600011123.hg.1	5,32	6,41	-2,14	0,0078	0,0847	HIST1H4B	histone cluster 1, H4b
TC1200011588.hg.1	5,72	6,81	-2,14	0,0034	0,0536	USP44	ubiquitin specific peptidase 44
TC0700009677.hg.1	12,87	13,96	-2,13	0,0003	0,0154	GIMAP4	GTPase, IMAP family member 4
TC0500013374.hg.1	7,6	8,69	-2,13	0,0044	0,0615	APBB3; MIR6831	amyloid beta (A4) precursor protein-binding, family B, member 3; microRNA 6831
TC1800009056.hg.1	7,97	9,07	-2,13	0,0013	0,0314	ZADH2	zinc binding alcohol dehydrogenase domain containing 2
TC1300008998.hg.1	6,66	7,75	-2,13	0,0002	0,0107	LINC00282	long intergenic non-protein coding RNA 282
TC1600008675.hg.1	8,46	9,55	-2,13	0,0028	0,0475	KIAA0513	KIAA0513
TC0300008271.hg.1	11,64	12,73	-2,13	5,62E-05	0,0071	BBX	bobby sox homolog (Drosophila)
TC1400009668.hg.1	10,36	11,45	-2,13	0,0005	0,0202	PNMA1	paraneoplastic Ma antigen 1
TC1900011573.hg.1	6,02	7,1	-2,12	0,0058	0,0725	ZNF416	zinc finger protein 416
TC1700007716.hg.1	10,18	11,27	-2,12	0,0011	0,0289	MLLT6	myeloid/lymphoid or mixed-lineage leukemia; translocated to, 6
TC0600011661.hg.1	13,72	14,8	-2,12	0,0017	0,0364	STK38	serine/threonine kinase 38
TC0100015299.hg.1	9,47	10,55	-2,12	0,0005	0,0195	ST7L	suppression of tumorigenicity 7 like
TC1400009065.hg.1	8,97	10,05	-2,12	0,0099	0,0961	FKBP3	FK506 binding protein 3
TC1700008938.hg.1	7,59	8,68	-2,12	0,0008	0,0244	UBALD2	UBA-like domain containing 2
TC1900011744.hg.1	7,62	8,7	-2,12	0,0003	0,0164	BCKDHA	branched chain keto acid dehydrogenase E1, alpha polypeptide
TC1400010717.hg.1	8,31	9,39	-2,11	0,0036	0,0552	PPP1R3E	protein phosphatase 1, regulatory subunit 3E
TC0X00009650.hg.1	7,73	8,81	-2,11	0,0020	0,0399	WDR45; PRAF2	WD repeat domain 45; PRA1 domain family, member 2
TC0400012048.hg.1	6,98	8,06	-2,1	0,0013	0,0309	ZNF827	zinc finger protein 827
TC0500013425.hg.1	8,5	9,57	-2,1	0,0031	0,0508	C5orf45	chromosome 5 open reading frame 45
TC0700011698.hg.1	12,37	13,45	-2,1	0,0004	0,0178	TMEM243	transmembrane protein 243, mitochondrial
TC1900011933.hg.1	10,02	11,1	-2,1	0,0012	0,0307	ZNF585A	zinc finger protein 585A
TC1200006787.hg.1	10,1	11,17	-2,1	0,0007	0,0226	GABARAPL1	GABA(A) receptor-associated protein like 1
TC0300006702.hg.1	10,67	11,73	-2,1	0,0017	0,0360	CAPN7	calpain 7
TC0800010506.hg.1	7,53	8,6	-2,1	0,0038	0,0565	PLAG1	pleiomorphic adenoma gene 1
TC1900011637.hg.1	5,92	6,98	-2,09	0,0010	0,0273	MZF1	myeloid zinc finger 1
TC1900007051.hg.1	9,15	10,21	-2,09	0,0023	0,0423	ZNF439	zinc finger protein 439
TC1000010727.hg.1	9,71	10,78	-2,09	0,0016	0,0347	ANK3	ankyrin 3, node of Ranvier (ankyrin G)
TC0X00010409.hg.1	6,14	7,2	-2,09	0,0002	0,0111	BEX2	brain expressed X-linked 2
TC1900007045.hg.1	8,42	9,48	-2,09	0,0080	0,0860	ZNF441	zinc finger protein 441
TC1600011445.hg.1	7,94	9,01	-2,09	0,0004	0,0176	SPG7	spastic paraplegia 7 (pure and complicated autosomal recessive)
TC1600011362.hg.1	6,07	7,13	-2,09	0,0030	0,0496	ACSM3	acyl-CoA synthetase medium-chain family member 3
TC0300012187.hg.1	8,48	9,54	-2,09	0,0012	0,0296	WDR5B	WD repeat domain 5B
TC1900010886.hg.1	7,34	8,4	-2,09	0,0088	0,0896	ZNF235	zinc finger protein 235
TC0700007370.hg.1	7,05	8,11	-2,09	0,0017	0,0358	AEBP1; MIR4649	AE binding protein 1; microRNA 4649
TC1900007802.hg.1	7,34	8,4	-2,09	0,0002	0,0130	KIAA0355	KIAA0355
TC1700008418.hg.1	9,8	10,85	-2,08	0,0048	0,0645	DYNLL2	dynein, light chain, LC8-type 2
TC0900010922.hg.1	9,6	10,66	-2,08	0,0003	0,0140	ZNF510	zinc finger protein 510
TC0900010950.hg.1	8,33	9,39	-2,07	0,0004	0,0164	XPA	xeroderma pigmentosum, complementation group A
TC0100018233.hg.1	6,57	7,62	-2,07	0,0065	0,0768	FPGT	fucose-1-phosphate guanylyltransferase
TC0100018398.hg.1	10,58	11,63	-2,07	0,0014	0,0326	TNFRSF25	tumor necrosis factor receptor superfamily, member 25
TC0900007733.hg.1	7,61	8,67	-2,07	0,0061	0,0745	IDNK	idnK, gluconokinase homolog (E. coli)
TC1700012227.hg.1	9,86	10,91	-2,07	0,0017	0,0364	LRRC37B	leucine rich repeat containing 37B
TC0400012452.hg.1	9,26	10,31	-2,07	0,0005	0,0203	FBXO8	F-box protein 8
TC1800008903.hg.1	9,71	10,76	-2,07	0,0021	0,0410	KDSR	3-ketodihydrosphingosine reductase
TC0500007868.hg.1	8,66	9,71	-2,07	0,0015	0,0333	SCAMP1	secretory carrier membrane protein 1
TC1800007091.hg.1	9,67	10,71	-2,07	0,0061	0,0740	ELP2	elongator acetyltransferase complex subunit 2
TC0100011812.hg.1	5,48	6,53	-2,07	0,0036	0,0551	ADCK3	aarF domain containing kinase 3
TC0600008780.hg.1	11,51	12,55	-2,07	0,0007	0,0234	CASP8AP2	caspase 8 associated protein 2
TC0600012061.hg.1	8,97	10,01	-2,07	0,0014	0,0328	ICK	intestinal cell (MAK-like) kinase
TC1800006786.hg.1	9,99	11,04	-2,07	0,0006	0,0211	RNMT	RNA (guanine-7-) methyltransferase
TC2200009346.hg.1	7,1	8,14	-2,06	0,0015	0,0342	C1QTNF6	C1q and tumor necrosis factor related protein 6
TC0600008735.hg.1	9,25	10,29	-2,06	0,0015	0,0338	ORC3	origin recognition complex subunit 3
TC0500012663.hg.1	9,59	10,63	-2,06	0,0005	0,0202	SLU7	SLU7 homolog, splicing factor
TC1100011184.hg.1	9,28	10,32	-2,06	0,0064	0,0762	SF1	Memczak2013 ALT_ACCEPTOR, ALT_DONOR, coding, INTERNAL, intronic best transcript NM_201998
TC0100016086.hg.1	4,53	5,57	-2,06	0,0001	0,0106	AIM2	absent in melanoma 2
TC0100014459.hg.1	5,03	6,07	-2,06	0,0011	0,0286	LINC01359	long intergenic non-protein coding RNA 1359
TC0100012690.hg.1	8,66	9,7	-2,06	0,0016	0,0354	KLHL21	kelch-like family member 21
TC0700013605.hg.1	9,45	10,49	-2,06	8,43E-05	0,0083	PNPLA8	patatin-like phospholipase domain containing 8
TC1500009460.hg.1	8,09	9,13	-2,06	0,0013	0,0319	FAM214A	family with sequence similarity 214, member A
TC1300007135.hg.1	15,43	16,47	-2,05	0,0015	0,0342	ITM2B	integral membrane protein 2B
TC0500007623.hg.1	7,45	8,49	-2,05	8,22E-05	0,0082	MAST4	microtubule associated serine/threonine kinase family member 4
TC1900012020.hg.1	9,07	10,1	-2,05	0,0002	0,0111	ZNF432	zinc finger protein 432
TC1200011454.hg.1	9,25	10,28	-2,05	0,0044	0,0615	CEP290	centrosomal protein 290kDa
TC0400007876.hg.1	8,55	9,58	-2,05	0,0006	0,0221	THAP6	THAP domain containing 6
TC1900011745.hg.1	8,42	9,46	-2,05	0,0036	0,0546	ARHGEF1	Rho guanine nucleotide exchange factor 1
TC0900006583.hg.1	11,31	12,34	-2,04	0,0004	0,0175	UHRF2	ubiquitin-like with PHD and ring finger domains 2, E3 ubiquitin protein ligase
TC0200016669.hg.1	9,14	10,17	-2,04	0,0003	0,0140	ASB3	ankyrin repeat and SOCS box containing 3
TC1900008522.hg.1	12,59	13,62	-2,04	0,0009	0,0265	SNRNP70	small nuclear ribonucleoprotein, U1 70kDa subunit
TC0800008715.hg.1	10,45	11,48	-2,04	0,0021	0,0405	ZHX2	zinc fingers and homeoboxes 2
TC0800006760.hg.1	11,36	12,39	-2,04	0,0002	0,0110	FDFT1	farnesyl-diphosphate farnesyltransferase 1
TC0200007900.hg.1	12,25	13,28	-2,04	0,0004	0,0168	ARHGAP25	Rho GTPase activating protein 25
TC0X00008332.hg.1	12,73	13,76	-2,04	0,0033	0,0521	STAG2	stromal antigen 2
TC0300014054.hg.1	6,85	7,88	-2,04	0,0001	0,0105	PIK3CB	Salzman2013 ANNOTATED, CDS, coding, INTERNAL, OVCODE, OVEXON best transcript NM_006219
TC1200012206.hg.1	10,98	12,01	-2,04	0,0012	0,0308	KDM2B	lysine (K)-specific demethylase 2B
TC0200016345.hg.1	6,21	7,23	-2,04	0,0035	0,0543	PASK	PAS domain containing serine/threonine kinase
TC0600007416.hg.1	6,2	7,22	-2,03	0,0005	0,0204	ZKSCAN3	zinc finger with KRAB and SCAN domains 3
TC0200015397.hg.1	7,91	8,93	-2,03	0,0005	0,0189	CLK1	CDC like kinase 1
TC0100007954.hg.1	13,35	14,37	-2,03	0,0005	0,0199	SMAP2	small ArfGAP2
TC2000008946.hg.1	5,54	6,56	-2,03	0,0006	0,0218	GGT7	gamma-glutamyltransferase 7
TC2000009782.hg.1	12,1	13,12	-2,03	0,0002	0,0133	DIDO1	death inducer-obliterator 1
TC0600007694.hg.1	6,53	7,55	-2,03	0,0019	0,0380	B3GALT4	UDP-Gal:betaGlcNAc beta 1,3-galactosyltransferase 4
TC1000011736.hg.1	8,59	9,61	-2,03	0,0019	0,0388	OBFC1	oligonucleotide/oligosaccharide-binding fold containing 1
TC2000009914.hg.1	9,18	10,2	-2,02	0,0010	0,0273	TGIF2	TGFB-induced factor homeobox 2
TC1000007199.hg.1	11,66	12,68	-2,02	0,0026	0,0456	ZEB1	zinc finger E-box binding homeobox 1
TSUnmapped00000328.hg.1	8,1	9,12	-2,02	0,0009	0,0268	DGKD	diacylglycerol kinase, delta 130kDa
TC1600010740.hg.1	10,74	11,75	-2,02	0,0075	0,0829	PDXDC2P	pyridoxal-dependent decarboxylase domain containing 2, pseudogene
TC0700007267.hg.1	7,54	8,56	-2,02	0,0042	0,0597	YAE1D1	Yae1 domain containing 1
TC1600008153.hg.1	10,27	11,29	-2,02	0,0014	0,0328	TMEM208	transmembrane protein 208
TC1600009066.hg.1	9,32	10,34	-2,02	0,0004	0,0174	HAGH	hydroxyacylglutathione hydrolase
TC1100012722.hg.1	4,65	5,66	-2,02	0,0060	0,0735	CDON	cell adhesion associated, oncogene regulated
TC2200009261.hg.1	9,33	10,34	-2,02	0,0001	0,0094	SFI1	SFI1 centrin binding protein
TC0500013414.hg.1	10,99	12	-2,02	0,0008	0,0254	THOC3	THO complex 3
TC0600012432.hg.1	7,75	8,77	-2,02	0,0007	0,0228	PGM3	phosphoglucomutase 3
TC0400011207.hg.1	8,88	9,89	-2,02	0,0022	0,0413	HELQ	helicase, POLQ-like
TC1200008843.hg.1	6,45	7,46	-2,01	0,0059	0,0732	FAM216A	family with sequence similarity 216, member A
TC0500008633.hg.1	8,1	9,11	-2,01	0,0031	0,0503	C5orf56	chromosome 5 open reading frame 56
TC1100013230.hg.1	11,22	12,23	-2,01	0,0014	0,0323	BCL9L	B-cell CLL/lymphoma 9-like
TC1700011761.hg.1	7	8	-2,01	0,0052	0,0676	RECQL5	RecQ helicase-like 5
TC1800007354.hg.1	9,17	10,18	-2,01	0,0002	0,0126	POLI	polymerase (DNA directed) iota
TC1400010777.hg.1	14,18	15,19	-2,01	0,0006	0,0220	TC2N	tandem C2 domains, nuclear
TC0100007283.hg.1	9,75	10,75	-2	0,0044	0,0615	ZBTB40	zinc finger and BTB domain containing 40
TC1300006979.hg.1	10,16	11,16	-2	0,0005	0,0192	RGCC	regulator of cell cycle
TC0600007480.hg.1	14,65	15,65	-2	0,0014	0,0324	HLA-F	major histocompatibility complex, class I, F
TC1200010518.hg.1	12,74	13,74	-2	0,0001	0,0094	SLC38A2	solute carrier family 38, member 2
TC0400007128.hg.1	8,2	9,2	-2	0,0006	0,0208	TBC1D19	TBC1 domain family, member 19
TC1100011539.hg.1	11,13	12,13	-2	0,0013	0,0309	NUMA1	nuclear mitotic apparatus protein 1
TC0100010664.hg.1	7,24	8,23	-2	0,0093	0,0929	ZBTB37	zinc finger and BTB domain containing 37
TC0100011461.hg.1	9,92	10,92	-2	0,0002	0,0126	DIEXF	digestive organ expansion factor homolog (zebrafish)
TC1900011936.hg.1	6,06	7,05	-2	0,0003	0,0159	ZNF781	zinc finger protein 781
TC0800009094.hg.1	5,52	6,51	-1,99	0,0038	0,0566	DENND3	DENN/MADD domain containing 3
TC1000008400.hg.1	6,49	7,48	-1,99	0,0071	0,0811	IFIT1	interferon-induced protein with tetratricopeptide repeats 1
TC0900011713.hg.1	12,48	13,48	-1,99	0,0003	0,0143	FNBP1	formin binding protein 1
TC1200011255.hg.1	13,52	14,51	-1,99	0,0047	0,0637	ZFC3H1	zinc finger, C3H1-type containing
TC0600007616.hg.1	9,37	10,36	-1,99	0,0031	0,0505	HSPA1B; HSPA1A	heat shock 70kDa protein 1B; heat shock 70kDa protein 1A
TC0100017267.hg.1	10,57	11,56	-1,98	0,0008	0,0248	ANGEL2	angel homolog 2 (Drosophila)
TC1900006524.hg.1	13,87	14,86	-1,98	0,0008	0,0250	CIRBP	cold inducible RNA binding protein
TC1000010362.hg.1	7,5	8,49	-1,98	0,0088	0,0896	ZNF248	zinc finger protein 248
TC0700009608.hg.1	6,21	7,2	-1,98	0,0079	0,0850	ZNF212	zinc finger protein 212
TC0200012404.hg.1	14,14	15,12	-1,98	0,0035	0,0539	ZFP36L2	ZFP36 ring finger protein-like 2
TC0X00010329.hg.1	4,81	5,8	-1,98	0,0006	0,0220	TSPAN6	tetraspanin 6
TC1400010779.hg.1	6,71	7,69	-1,98	0,0036	0,0547	ATXN3	ataxin 3
TC0900012189.hg.1	8,4	9,38	-1,98	0,0005	0,0204	TMEM141	transmembrane protein 141
TC1900011755.hg.1	8,4	9,38	-1,98	0,0002	0,0109	ZNF226	zinc finger protein 226
TC1700008533.hg.1	12,49	13,47	-1,98	0,0019	0,0388	TLK2	tousled-like kinase 2
TC1800008123.hg.1	5,72	6,7	-1,97	0,0022	0,0413	CEP76	centrosomal protein 76kDa
TC1100009171.hg.1	7,92	8,9	-1,97	0,0093	0,0929	RNF214	ring finger protein 214
TC0500012599.hg.1	5,73	6,71	-1,97	0,0091	0,0917	ADAM19	ADAM metallopeptidase domain 19
TC1900009867.hg.1	12,21	13,19	-1,97	0,0022	0,0413	AKAP8L	A kinase (PRKA) anchor protein 8-like
TC1200012700.hg.1	7,97	8,95	-1,97	0,0060	0,0736	C12orf75	chromosome 12 open reading frame 75
TC0200008534.hg.1	12,27	13,24	-1,97	0,0062	0,0745	ANKRD36	ankyrin repeat domain 36
TC0300012021.hg.1	6,36	7,33	-1,97	0,0027	0,0467	CFAP44	cilia and flagella associated protein 44
TC2000008200.hg.1	10,96	11,93	-1,96	0,0001	0,0102	PCED1A	PC-esterase domain containing 1A
TC0X00006658.hg.1	9,43	10,4	-1,96	0,0016	0,0351	OFD1	oral-facial-digital syndrome 1
TC0800012395.hg.1	6,02	6,99	-1,96	0,0003	0,0159	ZNF395	zinc finger protein 395
TC0X00011364.hg.1	4,64	5,61	-1,96	0,0056	0,0706	ZNF630	zinc finger protein 630
TC0100009742.hg.1	4,99	5,96	-1,96	0,0025	0,0451	CD160	CD160 molecule
TC0500007337.hg.1	13,74	14,71	-1,96	0,0006	0,0209	PARP8	poly(ADP-ribose) polymerase family member 8
TC1100006442.hg.1	5,8	6,77	-1,96	0,0018	0,0373	NLRP6	NLR family, pyrin domain containing 6
TC1100011723.hg.1	10,99	11,96	-1,96	0,0011	0,0290	RSF1	remodeling and spacing factor 1
TC1900008860.hg.1	13,84	14,81	-1,96	0,0002	0,0110	LENG8	leukocyte receptor cluster (LRC) member 8
TC0900010607.hg.1	8,62	9,59	-1,96	0,0036	0,0552	AGTPBP1	ATP/GTP binding protein 1
TC0X00009942.hg.1	7,55	8,52	-1,95	0,0041	0,0590	PJA1	praja ring finger 1, E3 ubiquitin protein ligase
TC1300008229.hg.1	9,36	10,33	-1,95	0,0003	0,0151	ZMYM5	zinc finger, MYM-type 5
TC0700013575.hg.1	12,55	13,51	-1,95	0,0002	0,0132	STAG3L3; STAG3L2	stromal antigen 3-like 3 (pseudogene); stromal antigen 3-like 2 (pseudogene)
TC0900008250.hg.1	8,37	9,33	-1,95	0,0044	0,0613	ZNF189	zinc finger protein 189
TC0300008989.hg.1	9,05	10,01	-1,95	0,0001	0,0102	SLC25A36	solute carrier family 25 (pyrimidine nucleotide carrier), member 36
TC0700009827.hg.1	11,54	12,5	-1,95	0,0017	0,0367	RBM33	RNA binding motif protein 33
TC0400008041.hg.1	5,74	6,71	-1,95	0,0024	0,0442	PTPN13	protein tyrosine phosphatase, non-receptor type 13 (APO-1/CD95 (Fas)-associated phosphatase)
TC1400007628.hg.1	9,61	10,57	-1,95	0,0008	0,0256	PSEN1	presenilin 1
TC0400010768.hg.1	6,75	7,71	-1,95	0,0020	0,0394	AASDH	aminoadipate-semialdehyde dehydrogenase
TC0200014693.hg.1	13,87	14,83	-1,94	0,0002	0,0124	CYTIP	cytohesin 1 interacting protein
TC0100016357.hg.1	4,09	5,05	-1,94	0,0036	0,0552	SELP	selectin P (granule membrane protein 140kDa, antigen CD62)
TC0100011105.hg.1	15,79	16,74	-1,94	0,0026	0,0456	PTPRC	protein tyrosine phosphatase, receptor type, C
TC0900007165.hg.1	7,79	8,74	-1,94	0,0087	0,0889	TRMT10B	tRNA methyltransferase 10B
TC2200008703.hg.1	15,37	16,33	-1,94	0,0010	0,0275	DDX17	DEAD (Asp-Glu-Ala-Asp) box helicase 17
TC1000006803.hg.1	5,01	5,97	-1,94	0,0049	0,0659	CAMK1D	Memczak2013 ALT_ACCEPTOR, ALT_DONOR, coding, INTERNAL, intronic best transcript NM_020397
TC0500007267.hg.1	8,42	9,37	-1,94	0,0056	0,0706	CCDC152	coiled-coil domain containing 152
TC0100018288.hg.1	9,53	10,48	-1,94	0,0019	0,0390	PLEKHO1	pleckstrin homology domain containing, family O member 1
TC1700006877.hg.1	10,08	11,03	-1,94	0,0011	0,0290	ADPRM	ADP-ribose/CDP-alcohol diphosphatase, manganese-dependent
TC0700011948.hg.1	7,21	8,17	-1,93	0,0004	0,0179	FAM200A	family with sequence similarity 200, member A
TC1600009855.hg.1	12,94	13,89	-1,93	0,0026	0,0461	NPIPB6	nuclear pore complex interacting protein family, member B6
TC0300006894.hg.1	7,05	7,99	-1,93	0,0082	0,0866	CMC1	C-x(9)-C motif containing 1
TC0700006864.hg.1	9,73	10,68	-1,93	0,0002	0,0119	SP4	Sp4 transcription factor
TC2000008985.hg.1	11,01	11,96	-1,93	0,0014	0,0328	RBM39	RNA binding motif protein 39
TC0300011081.hg.1	10,27	11,22	-1,93	0,0040	0,0581	UBA7; MIR5193	ubiquitin-like modifier activating enzyme 7; microRNA 5193
TC0X00007999.hg.1	7,14	8,08	-1,92	0,0013	0,0313	BEX4	brain expressed X-linked 4
TC1200010839.hg.1	8,98	9,92	-1,92	0,0006	0,0218	ITGA5	integrin alpha 5
TC0800007027.hg.1	6,03	6,97	-1,92	0,0038	0,0567	SLC25A37	solute carrier family 25 (mitochondrial iron transporter), member 37
TC0100008517.hg.1	6,93	7,87	-1,92	0,0031	0,0504	NFIA	nuclear factor I/A
TC1900011627.hg.1	6,87	7,81	-1,92	0,0054	0,0696	ZNF132	zinc finger protein 132
TC0900008145.hg.1	4,88	5,82	-1,92	0,0089	0,0901	CCDC180	coiled-coil domain containing 180
TC1700010701.hg.1	7,51	8,45	-1,92	0,0005	0,0185	DNAJC7	DnaJ (Hsp40) homolog, subfamily C, member 7
TC2200009353.hg.1	11,38	12,32	-1,92	0,0008	0,0245	SUN2	Sad1 and UNC84 domain containing 2
TC1200012752.hg.1	7,56	8,5	-1,92	0,0084	0,0874	KLRC3	killer cell lectin-like receptor subfamily C, member 3
TC0800010258.hg.1	10,82	11,76	-1,91	0,0081	0,0863	KAT6A	K(lysine) acetyltransferase 6A
TC0800012313.hg.1	8,92	9,86	-1,91	0,0027	0,0470	SGK3; C8orf44-SGK3	serum/glucocorticoid regulated kinase family, member 3; C8orf44-SGK3 readthrough
TC0600013523.hg.1	8,17	9,1	-1,91	0,0094	0,0933	PPIL4	peptidylprolyl isomerase (cyclophilin)-like 4
TC0X00011387.hg.1	6,58	7,51	-1,91	0,0010	0,0274	NKAP	NFKB activating protein
TC1100011257.hg.1	6,29	7,23	-1,91	0,0040	0,0581	EFEMP2	EGF containing fibulin-like extracellular matrix protein 2
TC0600011173.hg.1	13,84	14,78	-1,91	0,0053	0,0686	GUSBP2	glucuronidase, beta pseudogene 2
TC1100013144.hg.1	10,33	11,26	-1,91	0,0008	0,0245	ZBED5	zinc finger, BED-type containing 5
TC0700007137.hg.1	8,81	9,74	-1,91	0,0077	0,0844	BBS9	Bardet-Biedl syndrome 9
TC0700009676.hg.1	14,5	15,43	-1,91	0,0038	0,0562	GIMAP7	GTPase, IMAP family member 7
TC0800008550.hg.1	12,72	13,65	-1,91	0,0003	0,0144	EBAG9	estrogen receptor binding site associated, antigen, 9
TC0300008888.hg.1	9,96	10,89	-1,91	0,0005	0,0193	CEP63	centrosomal protein 63kDa
TC0700009508.hg.1	6,46	7,39	-1,91	0,0014	0,0328	TCAF2	TRPM8 channel-associated factor 2
TC0600014268.hg.1	4,71	5,64	-1,9	0,0050	0,0667	PRRT1	proline-rich transmembrane protein 1
TC1000012536.hg.1	10,38	11,31	-1,9	0,0005	0,0182	MPP7	membrane protein, palmitoylated 7
TC1000007619.hg.1	7,26	8,18	-1,9	0,0015	0,0335	ASAH2B	N-acylsphingosine amidohydrolase (non-lysosomal ceramidase) 2B
TC1900010008.hg.1	6,78	7,7	-1,9	0,0010	0,0281	KIAA1683	KIAA1683
TC0X00007573.hg.1	13,25	14,18	-1,9	0,0068	0,0788	OGT	O-linked N-acetylglucosamine (GlcNAc) transferase
TC2100008229.hg.1	5,37	6,3	-1,9	0,0030	0,0499	C2CD2	C2 calcium-dependent domain containing 2
TC1700011953.hg.1	10,12	11,05	-1,9	0,0001	0,0101	CBX4	chromobox homolog 4
TC1600008199.hg.1	10,14	11,07	-1,9	0,0039	0,0569	ZFP90	ZFP90 zinc finger protein
TC0200015216.hg.1	11,94	12,87	-1,9	0,0003	0,0140	ORMDL1	ORMDL sphingolipid biosynthesis regulator 1
TC0500013020.hg.1	12,14	13,06	-1,9	0,0030	0,0497	CLK4	CDC like kinase 4
TC1000009869.hg.1	4,29	5,22	-1,9	0,0003	0,0159	CDNF	cerebral dopamine neurotrophic factor
TC1900010543.hg.1	6,4	7,32	-1,89	0,0053	0,0687	ZNF829	zinc finger protein 829
TC0200007998.hg.1	8,14	9,06	-1,89	0,0080	0,0860	ZNF638	zinc finger protein 638
TC1900007963.hg.1	10,72	11,64	-1,89	0,0003	0,0144	ZNF383	zinc finger protein 383
TC1500010888.hg.1	9,4	10,32	-1,89	0,0098	0,0953	PARP6	poly(ADP-ribose) polymerase family member 6
TC0400011529.hg.1	4,4	5,32	-1,89	0,0012	0,0307	TBCK	Memczak2013 ALT_ACCEPTOR, ALT_DONOR, coding, INTERNAL, intronic best transcript NM_001163435
TSUnmapped00000246.hg.1	10,88	11,8	-1,89	0,0094	0,0934	CCDC84	coiled-coil domain containing 84
TC1000012090.hg.1	10,69	11,6	-1,89	0,0004	0,0178	IKZF5	IKAROS family zinc finger 5
TC1000009920.hg.1	7,65	8,56	-1,88	0,0026	0,0456	VIM-AS1	VIM antisense RNA 1
TC2000009924.hg.1	5,7	6,61	-1,88	0,0009	0,0263	DBNDD2	dysbindin (dystrobrevin binding protein 1) domain containing 2
TC1300009330.hg.1	11,91	12,82	-1,88	0,0014	0,0327	RBM26	RNA binding motif protein 26
TC1000009919.hg.1	8,13	9,04	-1,88	0,0027	0,0471	TRDMT1	tRNA aspartic acid methyltransferase 1
TC0500013389.hg.1	9,57	10,48	-1,88	0,0052	0,0681	MED7	mediator complex subunit 7
TC0100015885.hg.1	11,42	12,33	-1,88	0,0020	0,0399	GATAD2B	GATA zinc finger domain containing 2B
TC0200016637.hg.1	9,21	10,12	-1,88	0,0004	0,0175	SMC6	structural maintenance of chromosomes 6
TC0900009827.hg.1	8,97	9,88	-1,88	0,0097	0,0948	TOPORS	topoisomerase I binding, arginine/serine-rich, E3 ubiquitin protein ligase
TC0200015246.hg.1	12,39	13,3	-1,88	0,0012	0,0307	STAT4	signal transducer and activator of transcription 4
TC0100009936.hg.1	5,78	6,69	-1,88	0,0054	0,0690	BNIPL	BCL2/adenovirus E1B 19kD interacting protein like
TC0600007789.hg.1	9,26	10,17	-1,88	0,0016	0,0350	ZNF76	zinc finger protein 76
TC0200016679.hg.1	7,59	8,49	-1,87	0,0071	0,0812	SERTAD2	SERTA domain containing 2
TC1500008345.hg.1	5,97	6,87	-1,87	0,0050	0,0663	RCCD1	RCC1 domain containing 1
TC1100007728.hg.1	11,72	12,63	-1,87	0,0016	0,0356	FAM111A	family with sequence similarity 111, member A
TC0200011421.hg.1	8,92	9,82	-1,87	0,0066	0,0772	ING5	inhibitor of growth family member 5
TC1300007549.hg.1	8,5	9,4	-1,87	0,0069	0,0789	CLN5	ceroid-lipofuscinosis, neuronal 5
TC0600011483.hg.1	10,91	11,81	-1,87	0,0006	0,0218	PBX2	pre-B-cell leukemia homeobox 2
TC1900011821.hg.1	10,9	11,8	-1,87	0,0015	0,0343	ZNF776	zinc finger protein 776
TC0400007311.hg.1	11,99	12,89	-1,87	0,0014	0,0326	RHOH	ras homolog family member H
TC1700012275.hg.1	6,41	7,31	-1,86	0,0087	0,0891	EFCAB13	EF-hand calcium binding domain 13
TC0100017075.hg.1	11,53	12,43	-1,86	0,0004	0,0179	NUCKS1	nuclear casein kinase and cyclin-dependent kinase substrate 1
TC1400008714.hg.1	6,64	7,54	-1,86	0,0053	0,0688	SLC22A17	solute carrier family 22, member 17
TC1900009393.hg.1	10,78	11,68	-1,86	0,0076	0,0840	SAFB2	scaffold attachment factor B2
TC2100007465.hg.1	8,67	9,56	-1,86	0,0020	0,0399	PCNT	pericentrin
TC1900011329.hg.1	6,99	7,89	-1,86	0,0016	0,0355	ZNF415	zinc finger protein 415
TC0600013054.hg.1	12,19	13,08	-1,86	0,0005	0,0192	SERINC1	serine incorporator 1
TC0100016406.hg.1	10,15	11,05	-1,86	0,0062	0,0750	VAMP4	vesicle associated membrane protein 4
TC1000011020.hg.1	7,94	8,83	-1,85	0,0081	0,0861	ANXA7	annexin A7
TC1900009001.hg.1	7,32	8,21	-1,85	0,0018	0,0370	ZIK1	zinc finger protein interacting with K protein 1
TC1200012808.hg.1	9,95	10,84	-1,85	0,0031	0,0505	R3HDM2	R3H domain containing 2
TC1600009236.hg.1	5,47	6,36	-1,85	0,0018	0,0372	UBALD1	UBA-like domain containing 1
TC1700008218.hg.1	6,42	7,3	-1,85	0,0018	0,0372	FLJ45513; RP11-304F15.3	uncharacterized LOC729220; novel transcript antisense to TAC4
TC0600011443.hg.1	8,52	9,41	-1,85	0,0010	0,0273	GPANK1	G-patch domain and ankyrin repeats 1
TC1900011880.hg.1	9,39	10,28	-1,85	0,0030	0,0499	ZNF44	zinc finger protein 44
TC0600012763.hg.1	9,91	10,79	-1,85	0,0016	0,0350	SCML4	sex comb on midleg-like 4 (Drosophila)
TC0700011519.hg.1	11,99	12,88	-1,85	0,0033	0,0525	STAG3L2	stromal antigen 3-like 2 (pseudogene)
TC1500009720.hg.1	9,87	10,76	-1,85	0,0006	0,0219	HERC1	HECT and RLD domain containing E3 ubiquitin protein ligase family member 1
TC1500008154.hg.1	7,23	8,11	-1,85	0,0037	0,0560	ZSCAN2	zinc finger and SCAN domain containing 2
TC0100011253.hg.1	11,65	12,53	-1,85	0,0019	0,0382	BTG2	BTG family, member 2
TC1100009433.hg.1	6,7	7,58	-1,85	0,0039	0,0569	HYLS1	hydrolethalus syndrome 1
TC0100016678.hg.1	8,4	9,28	-1,85	0,0035	0,0539	FAM129A	family with sequence similarity 129, member A
TC1200007597.hg.1	9,21	10,1	-1,84	0,0013	0,0322	COX14	COX14 cytochrome c oxidase assembly factor
TC2100007474.hg.1	12,06	12,94	-1,84	0,0007	0,0238	PRMT2	protein arginine methyltransferase 2
TC1900011721.hg.1	8,66	9,54	-1,84	0,0005	0,0197	HKR1	HKR1, GLI-Kruppel zinc finger family member
TC0400006699.hg.1	7,63	8,51	-1,84	0,0057	0,0718	BLOC1S4	biogenesis of lysosomal organelles complex-1, subunit 4, cappuccino
TC1900010460.hg.1	8,91	9,79	-1,84	0,0025	0,0451	ZNF792	zinc finger protein 792
TC0100016833.hg.1	8	8,88	-1,84	0,0008	0,0250	ZBTB41	zinc finger and BTB domain containing 41
TC0200013875.hg.1	11,13	12,01	-1,84	0,0013	0,0321	RGPD8; RGPD6	RANBP2-like and GRIP domain containing 8; RANBP2-like and GRIP domain containing 6
TC0900010762.hg.1	8,75	9,63	-1,84	0,0065	0,0768	AUH	AU RNA binding protein/enoyl-CoA hydratase
TC0100010389.hg.1	9,76	10,64	-1,84	0,0044	0,0613	HSD17B7	hydroxysteroid (17-beta) dehydrogenase 7
TC1100011294.hg.1	5,24	6,11	-1,84	0,0016	0,0350	CTSF	cathepsin F
TC1900007358.hg.1	8,7	9,58	-1,84	0,0052	0,0675	ARRDC2	arrestin domain containing 2
TC0300013933.hg.1	9,89	10,77	-1,84	0,0016	0,0356	THUMPD3-AS1	THUMPD3 antisense RNA 1
TC0600008722.hg.1	8,79	9,67	-1,84	0,0004	0,0179	ZNF292	zinc finger protein 292
TC0X00009387.hg.1	8,83	9,71	-1,84	0,0007	0,0232	RPGR	retinitis pigmentosa GTPase regulator
TC0100018221.hg.1	6,83	7,7	-1,83	0,0012	0,0296	C1orf50	chromosome 1 open reading frame 50
TC0400010904.hg.1	12,52	13,4	-1,83	0,0006	0,0211	YTHDC1	YTH domain containing 1
TC0700013388.hg.1	12,97	13,84	-1,83	0,0005	0,0188	STAG3L1	stromal antigen 3-like 1 (pseudogene)
TC1700012291.hg.1	4,27	5,14	-1,83	0,0062	0,0748	ACE	angiotensin I converting enzyme
TC0500013174.hg.1	12,27	13,14	-1,83	0,0014	0,0324	KIF2A	kinesin heavy chain member 2A
TC0500012210.hg.1	11,98	12,85	-1,83	0,0074	0,0825	TMEM173	transmembrane protein 173
TC0500011398.hg.1	9,85	10,72	-1,83	0,0057	0,0712	CCNH	cyclin H
TC0400011283.hg.1	9,37	10,24	-1,83	0,0013	0,0314	PPM1K	protein phosphatase, Mg2+/Mn2+ dependent, 1K
TC0800012287.hg.1	14,65	15,52	-1,83	0,0006	0,0209	LEPROTL1	leptin receptor overlapping transcript-like 1
TC1900008249.hg.1	7,68	8,55	-1,82	0,0011	0,0290	ZNF230	zinc finger protein 230
TC0400010085.hg.1	9,24	10,11	-1,82	0,0037	0,0560	BOD1L1	biorientation of chromosomes in cell division 1-like 1
TC0200013332.hg.1	7,35	8,21	-1,82	0,0082	0,0867	PLGLB1	Transcript Identified by AceView, Entrez Gene ID(s) 285074; 5343
TC0X00007556.hg.1	5,52	6,39	-1,82	0,0050	0,0663	FOXO4	forkhead box O4
TC1700012027.hg.1	8,42	9,29	-1,82	0,0048	0,0648	ENTHD2	ENTH domain containing 2
TC0600009279.hg.1	10,85	11,71	-1,82	0,0027	0,0467	ASF1A	anti-silencing function 1A histone chaperone
TC0100009032.hg.1	7,21	8,07	-1,82	0,0077	0,0844	BTBD8	BTB (POZ) domain containing 8
TSUnmapped00000662.hg.1	7,21	8,07	-1,82	0,0019	0,0380	SLC25A26	solute carrier family 25 (S-adenosylmethionine carrier), member 26
TC0900011872.hg.1	8,78	9,64	-1,81	0,0086	0,0886	BRD3	bromodomain containing 3
TC1500010784.hg.1	10,39	11,25	-1,81	0,0007	0,0238	NGRN; TTLL13P	neugrin, neurite outgrowth associated; tubulin tyrosine ligase-like family member 13, pseudogene
TC1100011236.hg.1	5,69	6,55	-1,81	0,0059	0,0726	SSSCA1-AS1	SSSCA1 antisense RNA 1 (head to head)
TC1400010768.hg.1	11,74	12,6	-1,81	0,0059	0,0731	MED6	mediator complex subunit 6
TC0400010167.hg.1	11,23	12,09	-1,81	0,0017	0,0359	DCAF16	DDB1 and CUL4 associated factor 16
TC1900011664.hg.1	5,94	6,79	-1,81	0,0075	0,0832	CCDC159	coiled-coil domain containing 159
TC1100009884.hg.1	7,16	8,01	-1,8	0,0005	0,0182	TRIM68	tripartite motif containing 68
TC1400008333.hg.1	13,91	14,76	-1,8	0,0011	0,0287	PPP2R5C	protein phosphatase 2, regulatory subunit B, gamma
TC1500007659.hg.1	13,89	14,74	-1,8	0,0038	0,0562	PIAS1	protein inhibitor of activated STAT 1
TC2200008682.hg.1	9,16	10,01	-1,8	0,0041	0,0595	PLA2G6	phospholipase A2, group VI (cytosolic, calcium-independent)
TC1300009597.hg.1	12,05	12,9	-1,8	0,0008	0,0256	GPR18	G protein-coupled receptor 18
TC0500012980.hg.1	7,6	8,45	-1,8	0,0004	0,0165	FAM193B	family with sequence similarity 193, member B
TC0600013273.hg.1	8,63	9,48	-1,8	0,0033	0,0526	BCLAF1	Memczak2013 ALT_DONOR, coding, INTERNAL, intronic best transcript NM_014739
TC1700006471.hg.1	15,98	16,83	-1,8	0,0085	0,0878	WNT9B	wingless-type MMTV integration site family, member 9B
TC0200007954.hg.1	11,48	12,33	-1,8	0,0005	0,0202	PCYOX1	prenylcysteine oxidase 1
TC0600012740.hg.1	5,82	6,67	-1,8	0,0011	0,0285	RTN4IP1	reticulon 4 interacting protein 1
TC0600011843.hg.1	9,1	9,94	-1,8	0,0006	0,0214	TBCC	tubulin folding cofactor C
TC1900007189.hg.1	5,66	6,51	-1,8	0,0013	0,0318	ZNF333	zinc finger protein 333
TC1600011365.hg.1	11,61	12,45	-1,79	0,0062	0,0748	NPIPB9	nuclear pore complex interacting protein family, member B9
TC0200011023.hg.1	11,47	12,32	-1,79	0,0025	0,0454	SP100	SP100 nuclear antigen
TC0600008069.hg.1	6,31	7,16	-1,79	0,0045	0,0621	KLC4	kinesin light chain 4
TC0100017597.hg.1	5,26	6,1	-1,79	0,0018	0,0372	C1orf145	chromosome 1 open reading frame 145
TC1400009481.hg.1	5,34	6,18	-1,79	0,0019	0,0384	PLEK2	pleckstrin 2
TC1900008252.hg.1	10,82	11,66	-1,79	0,0017	0,0359	ZNF224	zinc finger protein 224
TC1900011597.hg.1	6,12	6,96	-1,79	0,0030	0,0500	ZNF606	zinc finger protein 606
TC1100012994.hg.1	6,06	6,89	-1,79	0,0035	0,0543	CRY2	cryptochrome circadian clock 2
TC0300007325.hg.1	8,92	9,76	-1,79	0,0008	0,0257	ZNF589	zinc finger protein 589
TC0600006659.hg.1	4,88	5,72	-1,79	0,0003	0,0149	BPHL	biphenyl hydrolase-like (serine hydrolase)
TC1200010833.hg.1	9,99	10,83	-1,79	0,0017	0,0360	CBX5; MIR3198-2	chromobox homolog 5; microRNA 3198-2
TC0500013298.hg.1	5,64	6,48	-1,78	0,0064	0,0762	C1QTNF3	C1q and tumor necrosis factor related protein 3
TC0500008863.hg.1	11,75	12,58	-1,78	0,0006	0,0209	IK; MIR3655	IK cytokine, down-regulator of HLA II; microRNA 3655
TC1900007957.hg.1	9,25	10,08	-1,78	0,0008	0,0250	ZNF568	zinc finger protein 568
TC1400008615.hg.1	5,33	6,16	-1,78	0,0037	0,0560	NDRG2; MIR6717	NDRG family member 2; microRNA 6717
TC0900006527.hg.1	7,69	8,52	-1,78	0,0030	0,0498	CDC37L1	cell division cycle 37-like 1
TC0100015817.hg.1	11,45	12,28	-1,78	0,0077	0,0845	THEM4	thioesterase superfamily member 4
TC1500007977.hg.1	5,63	6,46	-1,78	0,0069	0,0789	HYKK	hydroxylysine kinase
TC0300012527.hg.1	11,72	12,55	-1,78	0,0009	0,0263	MSL2	male-specific lethal 2 homolog (Drosophila)
TC1900011934.hg.1	11,62	12,45	-1,78	0,0086	0,0886	ZNF585B	zinc finger protein 585B
TC0100008075.hg.1	8,09	8,92	-1,78	0,0057	0,0712	ST3GAL3; MIR6079	ST3 beta-galactoside alpha-2,3-sialyltransferase 3; microRNA 6079
TC1500010689.hg.1	6,95	7,78	-1,77	0,0030	0,0496	HERC2P2	hect domain and RLD 2 pseudogene 2
TC1900008328.hg.1	4,92	5,74	-1,77	0,0029	0,0490	PPM1N	protein phosphatase, Mg2+/Mn2+ dependent, 1N (putative)
TC0300013859.hg.1	4,81	5,63	-1,77	0,0087	0,0891	CD200	CD200 molecule
TC1900007025.hg.1	5,87	6,69	-1,77	0,0055	0,0703	PLPPR2	phospholipid phosphatase related 2
TC1900011667.hg.1	9,97	10,79	-1,77	0,0006	0,0222	ZNF700	zinc finger protein 700
TC0100012211.hg.1	7,73	8,55	-1,77	0,0075	0,0831	ZBTB18	zinc finger and BTB domain containing 18
TC0900010925.hg.1	6,34	7,17	-1,77	0,0019	0,0389	ZNF782	zinc finger protein 782
TC0300014001.hg.1	9,09	9,91	-1,77	0,0009	0,0263	RFT1	RFT1 homolog
TC1700012277.hg.1	10,41	11,23	-1,76	0,0035	0,0539	CDK5RAP3	CDK5 regulatory subunit associated protein 3
TC0100016359.hg.1	14,7	15,51	-1,76	0,0019	0,0380	SELL	selectin L
TC0400012754.hg.1	10,98	11,8	-1,76	0,0035	0,0544	ZNF141	zinc finger protein 141
TC1600007335.hg.1	4,35	5,16	-1,76	0,0033	0,0529	SBK1	SH3 domain binding kinase 1
TC2000009823.hg.1	6,94	7,75	-1,76	0,0031	0,0505	STMN3	stathmin-like 3
TC1200010903.hg.1	4,99	5,8	-1,76	0,0005	0,0182	ANKRD52	Zhang2013 ALT_ACCEPTOR, ALT_DONOR, coding, INTERNAL, intronic best transcript NM_173595
TC1400007639.hg.1	8,08	8,89	-1,76	0,0096	0,0945	C14orf169	chromosome 14 open reading frame 169
TC0200009601.hg.1	7,61	8,42	-1,76	0,0045	0,0624	MBD5	methyl-CpG binding domain protein 5
TC0300012435.hg.1	9	9,81	-1,76	0,0013	0,0309	ASTE1	asteroid homolog 1 (Drosophila)
TC0500011672.hg.1	12,08	12,89	-1,76	0,0009	0,0266	PJA2	praja ring finger 2, E3 ubiquitin protein ligase
TC0900010837.hg.1	10,14	10,96	-1,75	0,0056	0,0707	FAM120AOS	family with sequence similarity 120A opposite strand
TC0900007971.hg.1	12,25	13,06	-1,75	0,0036	0,0552	FGD3	FYVE, RhoGEF and PH domain containing 3
TC1600006633.hg.1	12,97	13,78	-1,75	0,0022	0,0418	SRRM2	serine/arginine repetitive matrix 2
TC1400009829.hg.1	9,79	10,6	-1,75	0,0021	0,0411	CEP128	centrosomal protein 128kDa
TC1300008837.hg.1	12,25	13,06	-1,75	0,0079	0,0852	ZC3H13	zinc finger CCCH-type containing 13
TC0100008692.hg.1	11,93	12,74	-1,75	0,0023	0,0430	SRSF11	serine/arginine-rich splicing factor 11
TC0900010019.hg.1	7,05	7,86	-1,75	0,0014	0,0324	ZBTB5	zinc finger and BTB domain containing 5
TC0600011228.hg.1	5,97	6,78	-1,75	0,0010	0,0280	HIST1H2AK	histone cluster 1, H2ak
TC2000009458.hg.1	11,19	11,99	-1,75	0,0015	0,0335	NFATC2	nuclear factor of activated T-cells, cytoplasmic, calcineurin-dependent 2
TSUnmapped00000339.hg.1	6,93	7,74	-1,75	0,0031	0,0510	SURF1	surfeit 1
TC1000007846.hg.1	11,24	12,05	-1,75	0,0064	0,0759	SIRT1	sirtuin 1
TC0200007181.hg.1	9,74	10,55	-1,75	0,0009	0,0263	YIPF4	Yip1 domain family member 4
TC2200009345.hg.1	6,49	7,29	-1,75	0,0057	0,0710	C1QTNF6	C1q and tumor necrosis factor related protein 6
TC0500008814.hg.1	13,37	14,17	-1,75	0,0012	0,0304	PAIP2	poly(A) binding protein interacting protein 2
TC1100012831.hg.1	10,02	10,83	-1,75	0,0030	0,0494	ZBTB44	zinc finger and BTB domain containing 44
TC0700009678.hg.1	9,56	10,37	-1,74	0,0025	0,0450	GIMAP2	GTPase, IMAP family member 2
TC1900010528.hg.1	9,7	10,5	-1,74	0,0051	0,0669	ZNF260	zinc finger protein 260
TC1800008978.hg.1	7,39	8,19	-1,74	0,0037	0,0552	RTTN	rotatin
TC1700007571.hg.1	11,36	12,16	-1,74	0,0047	0,0638	ZNF830	zinc finger protein 830
TC0600007402.hg.1	11,7	12,5	-1,74	0,0007	0,0234	ZKSCAN8	zinc finger with KRAB and SCAN domains 8
TC0100012221.hg.1	5,14	5,94	-1,74	0,0046	0,0632	C1orf101	chromosome 1 open reading frame 101
TSUnmapped00000272.hg.1	4,26	5,06	-1,74	0,0018	0,0377	ZKSCAN7	zinc finger with KRAB and SCAN domains 7
TC1700009900.hg.1	6,27	7,07	-1,74	0,0070	0,0805	ZNF287	zinc finger protein 287
TSUnmapped00000302.hg.1	8,33	9,13	-1,74	0,0010	0,0272	CCDC84	coiled-coil domain containing 84
TC0400009681.hg.1	11,24	12,04	-1,74	0,0021	0,0405	ZNF721; ABCA11P	zinc finger protein 721; ATP binding cassette subfamily A member 11, pseudogene
TC1600010341.hg.1	10,85	11,64	-1,74	0,0020	0,0399	AKTIP	AKT interacting protein
TC1900009371.hg.1	9,41	10,2	-1,74	0,0098	0,0952	ARRDC5	arrestin domain containing 5
TC1800009229.hg.1	12,26	13,05	-1,74	0,0006	0,0211	SMAD4	SMAD family member 4
TC2000009180.hg.1	7,78	8,57	-1,73	0,0042	0,0595	OSER1	oxidative stress responsive serine-rich 1
TC0300006791.hg.1	11,27	12,07	-1,73	0,0072	0,0818	KAT2B	K(lysine) acetyltransferase 2B
TC0300008331.hg.1	7,21	8	-1,73	0,0067	0,0778	ABHD10	abhydrolase domain containing 10
TC0300012216.hg.1	11,09	11,88	-1,73	0,0042	0,0600	CCDC14	coiled-coil domain containing 14
TC0500013109.hg.1	11,52	12,31	-1,73	0,0050	0,0667	ZFP62	ZFP62 zinc finger protein
TC0800010158.hg.1	10,03	10,83	-1,73	0,0065	0,0767	PLPP5	phospholipid phosphatase 5
TC1900011650.hg.1	12,8	13,59	-1,73	0,0048	0,0651	ARHGEF18	Rho/Rac guanine nucleotide exchange factor 18
TC1400007282.hg.1	10,29	11,08	-1,73	0,0010	0,0273	AP5M1	adaptor-related protein complex 5, mu 1 subunit
TC0100013193.hg.1	11,79	12,58	-1,73	0,0005	0,0192	HP1BP3	heterochromatin protein 1, binding protein 3
TC0100012473.hg.1	12,17	12,96	-1,73	0,0011	0,0291	CCNL2	cyclin L2
TC0700008147.hg.1	10,78	11,57	-1,73	0,0009	0,0266	RSBN1L	round spermatid basic protein 1-like
TC1600007353.hg.1	13,19	13,98	-1,73	0,0059	0,0729	NPIPB8	nuclear pore complex interacting protein family, member B8
TC0400012818.hg.1	9,99	10,78	-1,73	0,0026	0,0458	CCNG2	cyclin G2
TC1700011802.hg.1	8,78	9,57	-1,73	0,0025	0,0446	RHBDF2	rhomboid 5 homolog 2 (Drosophila)
TC1900008691.hg.1	10,38	11,17	-1,73	0,0049	0,0652	ZNF766; MIR643	zinc finger protein 766; microRNA 643
TC1700007780.hg.1	12,45	13,24	-1,73	0,0006	0,0214	CASC3; MIR6866	cancer susceptibility candidate 3; microRNA 6866
TC0400012826.hg.1	11,41	12,2	-1,73	0,0073	0,0824	HERC3	HECT and RLD domain containing E3 ubiquitin protein ligase 3
TC1000011825.hg.1	9,75	10,54	-1,73	0,0067	0,0779	BBIP1	BBSome interacting protein 1
TC0100013349.hg.1	11,77	12,56	-1,73	0,0009	0,0265	RSRP1	arginine/serine-rich protein 1
TC0600014094.hg.1	7,54	8,32	-1,73	0,0018	0,0370	TRIM39	tripartite motif containing 39
TC1500010778.hg.1	11,72	12,5	-1,72	0,0004	0,0176	IL16	interleukin 16
TC1200012572.hg.1	7,87	8,65	-1,72	0,0055	0,0703	ITFG2	integrin alpha FG-GAP repeat containing 2
TC0100015115.hg.1	5,39	6,18	-1,72	0,0085	0,0882	AMY1B; AMY1A	amylase, alpha 1B (salivary); amylase, alpha 1A (salivary)
TC1700011060.hg.1	9,54	10,32	-1,72	0,0057	0,0713	FAM117A	family with sequence similarity 117, member A
TC0500006442.hg.1	10,21	11	-1,72	0,0052	0,0679	SDHA	succinate dehydrogenase complex subunit A, flavoprotein (Fp)
TC0600013519.hg.1	8,05	8,84	-1,72	0,0079	0,0851	ZC3H12D	zinc finger CCCH-type containing 12D
TC0200016681.hg.1	6,64	7,43	-1,72	0,0031	0,0510	WDR92	WD repeat domain 92
TC2000009953.hg.1	9,67	10,45	-1,72	0,0015	0,0338	OSBPL2	oxysterol binding protein-like 2
TC1900011919.hg.1	11,82	12,6	-1,72	0,0029	0,0490	ZNF708	zinc finger protein 708
TC0200008300.hg.1	9,5	10,27	-1,71	0,0053	0,0683	RMND5A	required for meiotic nuclear division 5 homolog A
TC1700012472.hg.1	8,26	9,04	-1,71	0,0055	0,0703	MRPL38	mitochondrial ribosomal protein L38
TC0300014055.hg.1	11,11	11,88	-1,71	0,0049	0,0655	PIK3CB	phosphatidylinositol-4,5-bisphosphate 3-kinase, catalytic subunit beta
TC1700009535.hg.1	4,17	4,95	-1,71	0,0037	0,0553	CHRNE	cholinergic receptor, nicotinic epsilon
TC1100008120.hg.1	11,2	11,98	-1,71	0,0034	0,0536	KDM2A	lysine (K)-specific demethylase 2A
TC2000009134.hg.1	9,39	10,16	-1,71	0,0044	0,0613	CHD6	chromodomain helicase DNA binding protein 6
TC0300009202.hg.1	15,38	16,15	-1,71	0,0024	0,0440	MBNL1	muscleblind like splicing regulator 1
TC1100013121.hg.1	9,19	9,96	-1,71	0,0029	0,0494	BET1L	Bet1 golgi vesicular membrane trafficking protein-like
TC0100010140.hg.1	9,32	10,09	-1,71	0,0056	0,0707	SYT11	synaptotagmin XI
TC1400007663.hg.1	6,57	7,34	-1,71	0,0094	0,0931	COQ6	coenzyme Q6 monooxygenase
TC0600009240.hg.1	10,19	10,96	-1,71	0,0085	0,0882	KPNA5	karyopherin alpha 5 (importin alpha 6)
TC0100013153.hg.1	7,71	8,48	-1,7	0,0011	0,0289	TMCO4	transmembrane and coiled-coil domains 4
TC2100008506.hg.1	11,04	11,81	-1,7	0,0011	0,0293	MORC3	MORC family CW-type zinc finger 3
TC1600009184.hg.1	5,7	6,47	-1,7	0,0083	0,0873	ZNF200	Transcript Identified by AceView, Entrez Gene ID(s) 7752
TC1700009081.hg.1	9,29	10,05	-1,7	0,0017	0,0366	ENGASE	endo-beta-N-acetylglucosaminidase
TC1200012665.hg.1	6,24	7,01	-1,7	0,0039	0,0578	THAP2	THAP domain containing, apoptosis associated protein 2
TC1000012496.hg.1	5,83	6,6	-1,7	0,0059	0,0731	AS3MT	arsenite methyltransferase
TC1100011286.hg.1	7,45	8,22	-1,7	0,0014	0,0324	SLC29A2	solute carrier family 29 (equilibrative nucleoside transporter), member 2
TC1500007091.hg.1	11,26	12,03	-1,7	0,0048	0,0647	CTDSPL2	CTD small phosphatase like 2
TC0X00009882.hg.1	5,88	6,65	-1,7	0,0087	0,0891	MTMR8	myotubularin related protein 8
TC2100008494.hg.1	12,81	13,57	-1,7	0,0017	0,0358	IFNAR2	interferon (alpha, beta and omega) receptor 2
TC0900008763.hg.1	7,82	8,59	-1,7	0,0009	0,0263	PBX3	pre-B-cell leukemia homeobox 3
TC1400007890.hg.1	12,84	13,61	-1,7	0,0052	0,0675	GPR65	G protein-coupled receptor 65
TC1200008667.hg.1	7,13	7,89	-1,7	0,0041	0,0591	HSP90B1	Transcript Identified by AceView, Entrez Gene ID(s) 7184
TC1100006546.hg.1	4,89	5,65	-1,7	0,0078	0,0850	TNNT3	troponin T type 3 (skeletal, fast)
TC1100009859.hg.1	8,4	9,16	-1,69	0,0084	0,0875	NUP98	Transcript Identified by AceView, Entrez Gene ID(s) 4928
TC1900011858.hg.1	7,56	8,32	-1,69	0,0068	0,0785	ZNF846	zinc finger protein 846
TC0100018418.hg.1	8,15	8,91	-1,69	0,0094	0,0935	IFFO2	intermediate filament family orphan 2
TC0X00008911.hg.1	11,62	12,37	-1,69	0,0047	0,0636	P2RY8	purinergic receptor P2Y, G-protein coupled, 8
TC0Y00006887.hg.1	11,62	12,37	-1,69	0,0047	0,0636	P2RY8	Homo sapiens purinergic receptor P2Y, G-protein coupled, 8 (P2RY8), mRNA.; purinergic receptor P2Y, G-protein coupled, 8 [Source:HGNC Symbol;Acc:HGNC:15524]; Homo sapiens purinergic receptor P2Y, G-protein coupled, 8, mRNA (cDNA clone MGC:50878 IMAGE:5787268), complete cds.
TC1700011121.hg.1	12,8	13,55	-1,69	0,0023	0,0431	TOB1	transducer of ERBB2, 1
TSUnmapped00000206.hg.1	8,33	9,09	-1,69	0,0046	0,0632	ZNF780B	zinc finger protein 780B
TC1300009994.hg.1	12,98	13,73	-1,69	0,0039	0,0574	ERCC5	excision repair cross-complementation group 5
TC0100018296.hg.1	4,91	5,66	-1,69	0,0044	0,0613	LCE1B	late cornified envelope 1B
TC1900011814.hg.1	9	9,76	-1,69	0,0010	0,0284	ZNF17	zinc finger protein 17
TC1900007819.hg.1	10,77	11,53	-1,69	0,0086	0,0886	ZNF302	zinc finger protein 302
TC0100008347.hg.1	7,56	8,31	-1,69	0,0020	0,0399	CPT2	carnitine palmitoyltransferase 2
TC1000010411.hg.1	11,45	12,2	-1,69	0,0041	0,0593	ZNF33B	zinc finger protein 33B
TC1600007030.hg.1	12,39	13,14	-1,68	0,0010	0,0280	NPIPA7; NPIPA8; PKD1P1	nuclear pore complex interacting protein family, member A7; nuclear pore complex interacting protein family, member A8; polycystic kidney disease 1 (autosomal dominant) pseudogene 1
TSUnmapped00000050.hg.1	9,71	10,46	-1,68	0,0090	0,0909	MLXIP	MLX interacting protein
TC0300006694.hg.1	12,18	12,93	-1,68	0,0018	0,0370	NR2C2	nuclear receptor subfamily 2, group C, member 2
TC1700010293.hg.1	9,44	10,19	-1,68	0,0011	0,0287	CRLF3	cytokine receptor-like factor 3
TC1100011180.hg.1	7,88	8,63	-1,68	0,0047	0,0636	RASGRP2	RAS guanyl releasing protein 2 (calcium and DAG-regulated)
TC0800012312.hg.1	9,28	10,03	-1,68	0,0073	0,0820	SGK3	serum/glucocorticoid regulated kinase family, member 3
TC1200012737.hg.1	7,93	8,67	-1,68	0,0011	0,0293	ZNF268	zinc finger protein 268
TC1900007508.hg.1	11,76	12,51	-1,68	0,0082	0,0865	ZNF430	zinc finger protein 430
TC0700012998.hg.1	9,96	10,7	-1,68	0,0081	0,0862	ZNF767P	zinc finger family member 767, pseudogene
TC0700007345.hg.1	13,21	13,95	-1,68	0,0035	0,0542	STK17A	serine/threonine kinase 17a
TC0600008253.hg.1	8,61	9,36	-1,68	0,0081	0,0861	PAQR8	progestin and adipoQ receptor family member VIII
TC0300007711.hg.1	9,28	10,02	-1,67	0,0017	0,0359	SLC25A26	solute carrier family 25 (S-adenosylmethionine carrier), member 26
TC1100008541.hg.1	7,06	7,8	-1,67	0,0021	0,0411	AAMDC	adipogenesis associated, Mth938 domain containing
TC1000011588.hg.1	7,56	8,3	-1,67	0,0025	0,0453	SLC25A28	solute carrier family 25 (mitochondrial iron transporter), member 28
TC1000006754.hg.1	14,5	15,24	-1,67	0,0062	0,0750	CELF2	CUGBP, Elav-like family member 2
TC2200008475.hg.1	12,05	12,79	-1,67	0,0084	0,0875	PIK3IP1	phosphoinositide-3-kinase interacting protein 1
TC0800012474.hg.1	9,81	10,55	-1,67	0,0043	0,0609	AGO2	argonaute RISC catalytic component 2
TC2200009180.hg.1	10,42	11,16	-1,67	0,0024	0,0440	RABL2B	RAB, member of RAS oncogene family-like 2B
TC0400010615.hg.1	9,95	10,69	-1,67	0,0041	0,0589	TXK	TXK tyrosine kinase
TC0100015786.hg.1	11,53	12,27	-1,67	0,0030	0,0494	POGZ	pogo transposable element with ZNF domain
TC1900007456.hg.1	12,44	13,18	-1,67	0,0008	0,0250	ZNF253	zinc finger protein 253
TC0500007231.hg.1	9,12	9,86	-1,67	0,0010	0,0273	PTGER4	prostaglandin E receptor 4 (subtype EP4)
TC1200009868.hg.1	10,75	11,49	-1,67	0,0014	0,0328	DDX12P; DDX11	DEAD/H (Asp-Glu-Ala-Asp/His) box polypeptide 12, pseudogene; DEAD/H (Asp-Glu-Ala-Asp/His) box helicase 11
TC0200015214.hg.1	8,81	9,55	-1,67	0,0039	0,0571	OSGEPL1	O-sialoglycoprotein endopeptidase-like 1
TC0400008803.hg.1	10,02	10,76	-1,67	0,0054	0,0693	RAB33B	RAB33B, member RAS oncogene family
TC1500010947.hg.1	7,76	8,5	-1,66	0,0077	0,0845	TM2D3	TM2 domain containing 3
TC1700012353.hg.1	7,4	8,13	-1,66	0,0044	0,0614	PER1; MIR6883	period circadian clock 1; microRNA 6883
TC1900010746.hg.1	7,63	8,36	-1,66	0,0028	0,0481	EXOSC5	exosome component 5
TC1400009710.hg.1	7,26	8	-1,66	0,0063	0,0758	ACYP1	acylphosphatase 1, erythrocyte (common) type
TC0700008328.hg.1	9,62	10,35	-1,66	0,0025	0,0451	RBM48	RNA binding motif protein 48
TC1800007523.hg.1	7,45	8,18	-1,66	0,0093	0,0929	PHLPP1	PH domain and leucine rich repeat protein phosphatase 1
TC1100012443.hg.1	7,42	8,15	-1,66	0,0040	0,0581	LOC100652768; PCSK7	uncharacterized LOC100652768; Salzman2013 ANNOTATED, ncRNA, OVCODE, OVERLAPTX, OVEXON best transcript NR_045215; Transcript Identified by AceView, Entrez Gene ID(s) 9159
TC1500007791.hg.1	10,62	11,35	-1,66	0,0011	0,0293	ARIH1; MIR630	ariadne RBR E3 ubiquitin protein ligase 1; microRNA 630
TC0100018184.hg.1	6,72	7,45	-1,66	0,0083	0,0874	CROCC	ciliary rootlet coiled-coil, rootletin
TC0900009458.hg.1	6,34	7,07	-1,66	0,0082	0,0866	RLN1	relaxin 1
TC1100010087.hg.1	17,17	17,9	-1,66	0,0011	0,0289	MTRNR2L8; MIR4485	MT-RNR2-like 8; microRNA 4485
TC1100010761.hg.1	12,68	13,4	-1,65	0,0014	0,0325	FNBP4	formin binding protein 4
TC0200013595.hg.1	14,09	14,81	-1,65	0,0062	0,0748	MGAT4A	mannosyl (alpha-1,3-)-glycoprotein beta-1,4-N-acetylglucosaminyltransferase, isozyme A
TC0200008984.hg.1	10,2	10,92	-1,65	0,0015	0,0342	RABL2A	RAB, member of RAS oncogene family-like 2A
TSUnmapped00000405.hg.1	7,08	7,8	-1,65	0,0021	0,0406	DGKD	diacylglycerol kinase, delta 130kDa
TC1500006699.hg.1	5,65	6,38	-1,65	0,0044	0,0614	GOLGA8J	golgin A8 family, member J
TC0800012410.hg.1	13,83	14,55	-1,65	0,0077	0,0841	WHSC1L1	Wolf-Hirschhorn syndrome candidate 1-like 1
TSUnmapped00000256.hg.1	7,59	8,31	-1,65	0,0078	0,0849	DYRK1B	dual specificity tyrosine-(Y)-phosphorylation regulated kinase 1B
TC0X00007946.hg.1	4,98	5,7	-1,65	0,0051	0,0673	ARMCX4	armadillo repeat containing, X-linked 4
TC1900011754.hg.1	6,94	7,66	-1,65	0,0076	0,0841	ZNF225	zinc finger protein 225
TSUnmapped00000252.hg.1	6,11	6,83	-1,65	0,0086	0,0886	TRAPPC4	trafficking protein particle complex 4
TC0900008467.hg.1	5,08	5,79	-1,65	0,0046	0,0632	KIAA1958	KIAA1958
TC1000007913.hg.1	6,92	7,64	-1,65	0,0043	0,0605	H2AFY2	H2A histone family, member Y2
TC1400009256.hg.1	9,25	9,97	-1,64	0,0084	0,0876	ATG14	autophagy related 14
TC0X00011389.hg.1	7,02	7,74	-1,64	0,0023	0,0424	NKAP	NFKB activating protein
TC0500009321.hg.1	11,71	12,42	-1,64	0,0010	0,0283	MAT2B	methionine adenosyltransferase II, beta
TC1700012387.hg.1	9,59	10,3	-1,64	0,0085	0,0879	SLFN12L	schlafen family member 12-like
TC0500007138.hg.1	17,42	18,13	-1,64	0,0023	0,0427	IL7R	interleukin 7 receptor
TC0300008477.hg.1	10,02	10,74	-1,64	0,0097	0,0948	TIMMDC1	translocase of inner mitochondrial membrane domain containing 1
TC0600011283.hg.1	6,23	6,95	-1,64	0,0022	0,0413	TRIM27	Transcript Identified by AceView, Entrez Gene ID(s) 5987
TC0400011823.hg.1	11,07	11,78	-1,64	0,0043	0,0609	PGRMC2	progesterone receptor membrane component 2
TC0400011108.hg.1	12,74	13,45	-1,64	0,0054	0,0692	CNOT6L	CCR4-NOT transcription complex subunit 6-like
TC1900009729.hg.1	7,04	7,75	-1,64	0,0019	0,0382	ZNF563	zinc finger protein 563
TC1500009804.hg.1	11,72	12,43	-1,64	0,0061	0,0743	DENND4A	DENN/MADD domain containing 4A
TC1700012432.hg.1	7,16	7,87	-1,64	0,0065	0,0768	HOXB3; HOXB4; MIR10A	homeobox B3; homeobox B4; microRNA 10a
TC0300012038.hg.1	6,72	7,43	-1,64	0,0009	0,0263	CCDC191	coiled-coil domain containing 191
TC1200006935.hg.1	13,14	13,85	-1,63	0,0008	0,0248	ATF7IP	activating transcription factor 7 interacting protein
TC1200009881.hg.1	12,15	12,86	-1,63	0,0026	0,0458	CLEC2B	C-type lectin domain family 2, member B
TC0100010381.hg.1	8,15	8,86	-1,63	0,0016	0,0354	UAP1	UDP-N-acetylglucosamine pyrophosphorylase 1
TC1900012033.hg.1	7,2	7,91	-1,63	0,0087	0,0892	ZNF347	zinc finger protein 347
TC1900011305.hg.1	9,63	10,34	-1,63	0,0008	0,0248	ZNF83	zinc finger protein 83
TC0400012943.hg.1	5,33	6,04	-1,63	0,0033	0,0525	C4orf36	chromosome 4 open reading frame 36
TC0X00010126.hg.1	10,36	11,07	-1,63	0,0028	0,0475	ATRX	alpha thalassemia/mental retardation syndrome X-linked
TC0900012157.hg.1	6,88	7,59	-1,63	0,0016	0,0352	AKAP2	A kinase (PRKA) anchor protein 2
TC0200012754.hg.1	4,51	5,21	-1,63	0,0034	0,0530	FAM161A	family with sequence similarity 161, member A
TC1900011743.hg.1	5,29	5,99	-1,63	0,0015	0,0342	TMEM91	transmembrane protein 91
TC0200015971.hg.1	6,23	6,93	-1,63	0,0025	0,0451	SLC16A14	solute carrier family 16, member 14
TSUnmapped00000411.hg.1	6,9	7,6	-1,63	0,0091	0,0920	DGKD	diacylglycerol kinase, delta 130kDa
TC1500007860.hg.1	9,03	9,74	-1,63	0,0038	0,0565	MPI	mannose phosphate isomerase
TC0600013588.hg.1	8,48	9,18	-1,62	0,0067	0,0780	SYNE1	spectrin repeat containing, nuclear envelope 1
TC0X00010107.hg.1	4,35	5,04	-1,62	0,0083	0,0874	ZDHHC15	zinc finger, DHHC-type containing 15
TC1600011355.hg.1	11,76	12,45	-1,62	0,0020	0,0392	NPIPA1	nuclear pore complex interacting protein family, member A1
TC1600007037.hg.1	13,18	13,87	-1,62	0,0083	0,0873	NPIPA7	nuclear pore complex interacting protein family, member A7
TC1900010163.hg.1	11,81	12,5	-1,62	0,0022	0,0416	ZNF43	zinc finger protein 43
TC0100014579.hg.1	10,2	10,9	-1,62	0,0056	0,0706	ZRANB2	zinc finger, RAN-binding domain containing 2
TC0500010549.hg.1	10,77	11,46	-1,62	0,0033	0,0522	RICTOR	RPTOR independent companion of MTOR, complex 2
TC1500010869.hg.1	7,54	8,23	-1,62	0,0023	0,0427	CCPG1; MIR628	cell cycle progression 1; microRNA 628
TC1200006888.hg.1	12	12,69	-1,62	0,0050	0,0667	CDKN1B	cyclin-dependent kinase inhibitor 1B (p27, Kip1)
TC0200012082.hg.1	7,82	8,52	-1,62	0,0037	0,0558	IFT172	intraflagellar transport 172
TC0600010647.hg.1	10,66	11,35	-1,62	0,0059	0,0729	ECI2	enoyl-CoA delta isomerase 2
TC1900008750.hg.1	10,62	11,32	-1,62	0,0069	0,0792	ZNF761; TPM3P9	zinc finger protein 761; tropomyosin 3 pseudogene 9
TC1900011915.hg.1	11,81	12,51	-1,62	0,0048	0,0648	ZNF737	zinc finger protein 737
TC0700008579.hg.1	8,98	9,68	-1,62	0,0025	0,0451	TRIM56	tripartite motif containing 56
TC0100006707.hg.1	10,83	11,53	-1,62	0,0080	0,0860	CAMTA1	calmodulin binding transcription activator 1
TC0700013395.hg.1	9,6	10,29	-1,62	0,0041	0,0593	GTPBP10	GTP-binding protein 10 (putative)
TC0300014050.hg.1	7,88	8,58	-1,62	0,0079	0,0852	NPHP3	nephronophthisis 3 (adolescent)
TC0700010510.hg.1	8,89	9,58	-1,62	0,0043	0,0609	C7orf31	chromosome 7 open reading frame 31
TC0200008823.hg.1	11,26	11,95	-1,62	0,0028	0,0474	RGPD6; RGPD5	RANBP2-like and GRIP domain containing 6; RANBP2-like and GRIP domain containing 5
TC1900011280.hg.1	10,7	11,39	-1,62	0,0030	0,0494	ZNF350	zinc finger protein 350
TC1100008392.hg.1	11,56	12,25	-1,62	0,0077	0,0844	PLEKHB1	pleckstrin homology domain containing, family B (evectins) member 1
TC0700013337.hg.1	8,75	9,44	-1,62	0,0044	0,0612	UMAD1	UBAP1-MVB12-associated (UMA) domain containing 1
TC1900011794.hg.1	11,69	12,38	-1,61	0,0051	0,0673	ZNF701; ZNF137P	zinc finger protein 701; zinc finger protein 137, pseudogene
TC0700012111.hg.1	4,02	4,71	-1,61	0,0065	0,0768	FBXL13	F-box and leucine-rich repeat protein 13
TC0100018299.hg.1	6,01	6,7	-1,61	0,0025	0,0451	SLC27A3	solute carrier family 27 (fatty acid transporter), member 3
TC1200010601.hg.1	9,63	10,32	-1,61	0,0046	0,0629	FKBP11; ARF3	FK506 binding protein 11; ADP-ribosylation factor 3
TC1600011554.hg.1	5,54	6,23	-1,61	0,0090	0,0910	LCAT	lecithin-cholesterol acyltransferase
TC1400007562.hg.1	15,89	16,58	-1,61	0,0022	0,0418	SRSF5	serine/arginine-rich splicing factor 5
TC1700008690.hg.1	11,54	12,22	-1,61	0,0049	0,0655	PITPNC1	phosphatidylinositol transfer protein, cytoplasmic 1
TC0100011692.hg.1	10,57	11,26	-1,61	0,0060	0,0737	MIA3	melanoma inhibitory activity family, member 3
TC0600008873.hg.1	9,97	10,65	-1,61	0,0053	0,0682	UFL1	UFM1-specific ligase 1
TC1900010221.hg.1	10,39	11,08	-1,61	0,0094	0,0933	ZNF681	zinc finger protein 681
TC0300009458.hg.1	12	12,69	-1,61	0,0037	0,0557	SEC62	SEC62 homolog, preprotein translocation factor
TC0400010048.hg.1	8,57	9,26	-1,61	0,0044	0,0613	ZNF518B	zinc finger protein 518B
TC0100009468.hg.1	8,13	8,81	-1,61	0,0034	0,0534	LRIG2	leucine-rich repeats and immunoglobulin-like domains 2
TC0X00010346.hg.1	10,74	11,42	-1,61	0,0040	0,0585	TRMT2B	tRNA methyltransferase 2 homolog B
TC1700011448.hg.1	9	9,68	-1,6	0,0089	0,0907	POLG2	polymerase (DNA directed), gamma 2, accessory subunit
TC0100015864.hg.1	9,03	9,71	-1,6	0,0012	0,0307	S100A6	S100 calcium binding protein A6
TC0600014300.hg.1	9,59	10,27	-1,6	0,0097	0,0948	GCLC	glutamate-cysteine ligase, catalytic subunit
TC0900012119.hg.1	8,75	9,43	-1,6	0,0082	0,0867	GALT	galactose-1-phosphate uridylyltransferase
TC1600009524.hg.1	12,01	12,69	-1,6	0,0066	0,0777	NPIPA5	nuclear pore complex interacting protein family, member A5
TC0100018387.hg.1	10,69	11,36	-1,6	0,0010	0,0272	CDK11B	cyclin-dependent kinase 11B
TC0600007257.hg.1	10,49	11,17	-1,6	0,0081	0,0862	TRIM38	tripartite motif containing 38
TC0300013090.hg.1	14,07	14,74	-1,6	0,0028	0,0474	PHC3	polyhomeotic homolog 3 (Drosophila)
TC0500013166.hg.1	8,45	9,13	-1,6	0,0058	0,0720	ZNF131	zinc finger protein 131
TC1600007116.hg.1	5,04	5,71	-1,6	0,0012	0,0307	IQCK	IQ motif containing K
TC0M00006437.hg.1	17,11	17,79	-1,6	0,0054	0,0691	COX2	cytochrome c oxidase subunit II
TC1700012348.hg.1	6,18	6,85	-1,6	0,0069	0,0790	NEURL4	neuralized E3 ubiquitin protein ligase 4
TC1500008833.hg.1	7,08	7,75	-1,6	0,0037	0,0557	NDNL2	necdin-like 2, SMC5-SMC6 complex component
TC0300012665.hg.1	11,1	11,77	-1,59	0,0065	0,0765	XRN1	5-3 exoribonuclease 1
TC1600009183.hg.1	5,62	6,3	-1,59	0,0078	0,0850	ZNF200	Transcript Identified by AceView, Entrez Gene ID(s) 7752
TC1600009952.hg.1	13,32	13,99	-1,59	0,0013	0,0314	YPEL3	yippee like 3
TC0300014046.hg.1	13,97	14,64	-1,59	0,0015	0,0336	CNBP	CCHC-type zinc finger, nucleic acid binding protein
TC1900012031.hg.1	9,51	10,18	-1,59	0,0097	0,0948	ZNF816	zinc finger protein 816
TC1200011845.hg.1	14,19	14,86	-1,59	0,0031	0,0504	SELPLG	selectin P ligand
TC0800011116.hg.1	11	11,67	-1,59	0,0034	0,0534	RBM12B	RNA binding motif protein 12B
TC1900007085.hg.1	9,92	10,59	-1,59	0,0033	0,0530	ZNF791	zinc finger protein 791
TC0700009099.hg.1	10,19	10,86	-1,59	0,0046	0,0632	NRF1	nuclear respiratory factor 1
TC1900007763.hg.1	10,63	11,29	-1,59	0,0067	0,0782	GPATCH1	G-patch domain containing 1
TC1900011327.hg.1	10,45	11,12	-1,59	0,0082	0,0869	ZNF160	zinc finger protein 160
TC1200012594.hg.1	7,19	7,86	-1,59	0,0075	0,0832	ZNF705A; FAM66C	zinc finger protein 705A; family with sequence similarity 66, member C
TC1300006767.hg.1	10,89	11,56	-1,59	0,0084	0,0878	USPL1	ubiquitin specific peptidase like 1
TC1700012386.hg.1	9,75	10,42	-1,59	0,0055	0,0698	RFFL	ring finger and FYVE-like domain containing E3 ubiquitin protein ligase
TC0700008743.hg.1	10,38	11,05	-1,58	0,0097	0,0948	PIK3CG	phosphatidylinositol-4,5-bisphosphate 3-kinase, catalytic subunit gamma
TC0700006618.hg.1	11,37	12,04	-1,58	0,0015	0,0336	WIPI2	WD repeat domain, phosphoinositide interacting 2
TC1600011353.hg.1	11,81	12,47	-1,58	0,0016	0,0347	NPIPA3	nuclear pore complex interacting protein family, member A3
TC1300007774.hg.1	10,84	11,5	-1,58	0,0085	0,0882	MBNL2	muscleblind-like splicing regulator 2
TC1500007238.hg.1	7,46	8,12	-1,58	0,0047	0,0636	TMOD2	tropomodulin 2 (neuronal)
TC1500010727.hg.1	11,77	12,43	-1,58	0,0088	0,0901	CCNDBP1	cyclin D-type binding-protein 1
TC1900009576.hg.1	8,29	8,95	-1,58	0,0050	0,0664	ZNF699	zinc finger protein 699
TC0900010792.hg.1	11,53	12,19	-1,58	0,0038	0,0568	NOL8	nucleolar protein 8
TC0300013703.hg.1	10,27	10,93	-1,58	0,0059	0,0726	RNF168	ring finger protein 168, E3 ubiquitin protein ligase
TC0100015795.hg.1	7,51	8,16	-1,58	0,0093	0,0929	POGZ	Transcript Identified by AceView, Entrez Gene ID(s) 23126
TSUnmapped00000104.hg.1	8,61	9,26	-1,57	0,0044	0,0615	CCDC84	coiled-coil domain containing 84
TC0300011792.hg.1	17,21	17,86	-1,57	0,0082	0,0866	MTRNR2L2; MTRNR2L12	MT-RNR2-like 2; MT-RNR2-like 12
TC0700008690.hg.1	13,22	13,87	-1,57	0,0026	0,0460	KMT2E	lysine (K)-specific methyltransferase 2E
TC1100011966.hg.1	7,07	7,72	-1,57	0,0018	0,0374	SLC36A4	solute carrier family 36 (proton/amino acid symporter), member 4
TC1500007015.hg.1	6,29	6,94	-1,57	0,0020	0,0393	JMJD7; PLA2G4B; JMJD7-PLA2G4B	jumonji domain containing 7; phospholipase A2, group IVB (cytosolic); JMJD7-PLA2G4B readthrough
TC0600007636.hg.1	10,29	10,94	-1,57	0,0009	0,0263	RNF5	ring finger protein 5, E3 ubiquitin protein ligase
TC0400007609.hg.1	9,85	10,5	-1,57	0,0059	0,0728	REST	RE1-silencing transcription factor
TC0100015957.hg.1	9,69	10,34	-1,57	0,0070	0,0803	ASH1L; MIR555	ash1 (absent, small, or homeotic)-like (Drosophila); microRNA 555
TC0500009580.hg.1	8,56	9,21	-1,57	0,0076	0,0840	SIMC1	SUMO-interacting motifs containing 1
TC0700012461.hg.1	10,17	10,82	-1,57	0,0045	0,0625	WASL	Wiskott-Aldrich syndrome-like
TC0400009897.hg.1	5,8	6,45	-1,57	0,0084	0,0874	JAKMIP1	janus kinase and microtubule interacting protein 1
TC1900007975.hg.1	8,42	9,07	-1,57	0,0080	0,0861	ZNF570	zinc finger protein 570
TC0300010990.hg.1	11,09	11,74	-1,56	0,0044	0,0615	SMARCC1	SWI/SNF related, matrix associated, actin dependent regulator of chromatin, subfamily c, member 1
TC0100016629.hg.1	8,07	8,72	-1,56	0,0017	0,0360	RNASEL	ribonuclease L (2,5-oligoisoadenylate synthetase-dependent)
TC0100014772.hg.1	7,71	8,36	-1,56	0,0032	0,0512	SYDE2	synapse defective 1, Rho GTPase, homolog 2 (C. elegans)
TC1900011886.hg.1	9,16	9,8	-1,56	0,0039	0,0578	ZNF564	zinc finger protein 564
TC1000008568.hg.1	6,24	6,89	-1,56	0,0067	0,0778	FRAT1	frequently rearranged in advanced T-cell lymphomas 1
TC1900009031.hg.1	6,82	7,47	-1,56	0,0065	0,0767	ZNF274	zinc finger protein 274
TC0500010553.hg.1	15,87	16,51	-1,56	0,0051	0,0671	FYB	FYN binding protein
TC1000010065.hg.1	6,42	7,06	-1,56	0,0041	0,0589	ARHGAP21	Rho GTPase activating protein 21
TC0200008059.hg.1	9,9	10,54	-1,56	0,0021	0,0410	STAMBP	STAM binding protein
TC1200008591.hg.1	10,78	11,42	-1,56	0,0065	0,0767	ACTR6	ARP6 actin-related protein 6 homolog (yeast)
TC1700012321.hg.1	8,56	9,2	-1,56	0,0068	0,0786	TBC1D3B; TBC1D3H; TBC1D3I; TBC1D3F; TBC1D3G	TBC1 domain family, member 3B; TBC1 domain family, member 3H; TBC1 domain family, member 3I; TBC1 domain family, member 3F; TBC1 domain family, member 3G
TC0700012971.hg.1	5,81	6,45	-1,56	0,0090	0,0911	ZNF425	zinc finger protein 425
TC2100006852.hg.1	12,24	12,88	-1,56	0,0095	0,0942	USP16	ubiquitin specific peptidase 16
TC1900010531.hg.1	9,73	10,36	-1,56	0,0016	0,0356	ZNF461	zinc finger protein 461
TC2000009923.hg.1	9,78	10,41	-1,55	0,0071	0,0806	SYS1	Sys1 golgi trafficking protein
TC1000010446.hg.1	4,6	5,24	-1,55	0,0016	0,0352	ZNF239	zinc finger protein 239
TC1200009445.hg.1	12	12,64	-1,55	0,0014	0,0328	SFSWAP	splicing factor, suppressor of white-apricot family
TC2100007467.hg.1	9,56	10,19	-1,55	0,0057	0,0710	DIP2A	disco-interacting protein 2 homolog A
TC0600013528.hg.1	12,58	13,21	-1,55	0,0096	0,0945	LATS1	large tumor suppressor kinase 1
TC2000008573.hg.1	9,25	9,89	-1,55	0,0079	0,0852	CRNKL1	crooked neck pre-mRNA splicing factor 1
TC0300007557.hg.1	9,38	10,01	-1,55	0,0056	0,0707	CCDC66	coiled-coil domain containing 66
TC1200008771.hg.1	12,51	13,14	-1,55	0,0011	0,0286	ISCU	iron-sulfur cluster assembly enzyme
TC0200014609.hg.1	6,33	6,96	-1,55	0,0070	0,0803	RBM43	RNA binding motif protein 43
TC0200012459.hg.1	8,37	9	-1,55	0,0094	0,0936	SRBD1	S1 RNA binding domain 1
TC0200016680.hg.1	6,88	7,51	-1,55	0,0022	0,0413	SERTAD2	SERTA domain containing 2
TC1400010156.hg.1	8	8,63	-1,55	0,0030	0,0494	BCL11B	B-cell CLL/lymphoma 11B (zinc finger protein)
TC1900007356.hg.1	5,31	5,93	-1,54	0,0093	0,0929	KCNN1	potassium channel, calcium activated intermediate/small conductance subfamily N alpha, member 1
TC0100018388.hg.1	10,74	11,36	-1,54	0,0036	0,0547	SLC35E2B	solute carrier family 35, member E2B
TC0800010765.hg.1	15,02	15,64	-1,54	0,0028	0,0482	TRAM1	translocation associated membrane protein 1
TC0M00006440.hg.1	13,33	13,96	-1,54	0,0030	0,0501	ND3	NADH dehydrogenase, subunit 3 (complex I)
TC1400007588.hg.1	13,3	13,93	-1,54	0,0057	0,0712	PCNX	pecanex homolog (Drosophila)
TC1200012860.hg.1	10,92	11,54	-1,54	0,0063	0,0753	LINC01089	long intergenic non-protein coding RNA 1089
TC1900011722.hg.1	9,17	9,79	-1,54	0,0085	0,0878	HKR1	HKR1, GLI-Kruppel zinc finger family member
TC1600009220.hg.1	8,85	9,46	-1,53	0,0053	0,0686	TFAP4	transcription factor AP-4 (activating enhancer binding protein 4)
TC0100009902.hg.1	12,11	12,73	-1,53	0,0068	0,0788	PRPF3	pre-mRNA processing factor 3
TC0200013284.hg.1	8,19	8,8	-1,53	0,0030	0,0500	C2orf68	chromosome 2 open reading frame 68
TC0600014109.hg.1	11,25	11,86	-1,53	0,0055	0,0698	PSMB8-AS1	PSMB8 antisense RNA 1 (head to head)
TC2000007231.hg.1	11,18	11,8	-1,53	0,0034	0,0533	PHF20	PHD finger protein 20
TC0500011434.hg.1	7,72	8,33	-1,53	0,0081	0,0861	MBLAC2	metallo-beta-lactamase domain containing 2
TC1000010602.hg.1	9,94	10,56	-1,53	0,0071	0,0808	ERCC6; ERCC6-PGBD3; PGBD3	excision repair cross-complementation group 6; ERCC6-PGBD3 readthrough; piggyBac transposable element derived 3
TC0X00009339.hg.1	10,78	11,4	-1,53	0,0075	0,0834	TAB3	TGF-beta activated kinase 1/MAP3K7 binding protein 3
TC0800009208.hg.1	8,43	9,04	-1,53	0,0020	0,0399	ZNF623	zinc finger protein 623
TC1900010538.hg.1	7,68	8,3	-1,53	0,0061	0,0742	ZNF790	zinc finger protein 790
TSUnmapped00000281.hg.1	6,61	7,22	-1,53	0,0091	0,0920	HYOU1	hypoxia up-regulated 1
TC1900011723.hg.1	6,78	7,38	-1,53	0,0023	0,0425	ZNF793	zinc finger protein 793
TC0200007132.hg.1	12,07	12,68	-1,53	0,0041	0,0593	YPEL5	yippee like 5
TC1400009684.hg.1	6,91	7,52	-1,52	0,0036	0,0546	ALDH6A1	aldehyde dehydrogenase 6 family, member A1
TC0300012784.hg.1	10,05	10,66	-1,52	0,0098	0,0955	COMMD2	COMM domain containing 2
TC0700011383.hg.1	9,21	9,82	-1,52	0,0066	0,0773	SBDS	Shwachman-Bodian-Diamond syndrome
TC1000012121.hg.1	9,3	9,9	-1,52	0,0083	0,0871	OAT	ornithine aminotransferase
TC0X00009980.hg.1	9,26	9,86	-1,52	0,0043	0,0603	CXorf65	chromosome X open reading frame 65
TC2000009925.hg.1	6,24	6,85	-1,52	0,0020	0,0392	SYS1-DBNDD2	SYS1-DBNDD2 readthrough (NMD candidate)
TC1000008731.hg.1	11,28	11,88	-1,52	0,0020	0,0396	RPARP-AS1	RPARP antisense RNA 1
TC1400009066.hg.1	7,77	8,38	-1,52	0,0090	0,0912	MIS18BP1	MIS18 binding protein 1
TC0400012193.hg.1	7,39	7,99	-1,52	0,0026	0,0461	MAP9	microtubule-associated protein 9
TC0100018431.hg.1	9,94	10,54	-1,52	0,0016	0,0351	SFPQ	splicing factor proline/glutamine-rich
TC0900007096.hg.1	7,8	8,4	-1,51	0,0034	0,0531	CREB3	cAMP responsive element binding protein 3
TC2200009197.hg.1	4,7	5,3	-1,51	0,0015	0,0339	THAP7-AS1	THAP7 antisense RNA 1
TC0100011270.hg.1	10,69	11,29	-1,51	0,0087	0,0894	LAX1	lymphocyte transmembrane adaptor 1
TC1600011487.hg.1	12,57	13,17	-1,51	0,0053	0,0682	NPIPA8	nuclear pore complex interacting protein family, member A8
TC0X00007266.hg.1	5,28	5,88	-1,51	0,0051	0,0672	GSPT2	G1 to S phase transition 2
TC0800009921.hg.1	8,01	8,6	-1,51	0,0020	0,0399	KCTD9	potassium channel tetramerization domain containing 9
TC0100013602.hg.1	7,59	8,18	-1,51	0,0071	0,0806	TMEM234	transmembrane protein 234
TC0200012297.hg.1	10,89	11,48	-1,51	0,0021	0,0410	SRSF7	serine/arginine-rich splicing factor 7
TC0300013819.hg.1	6,47	7,06	-1,5	0,0090	0,0909	ZKSCAN7	zinc finger with KRAB and SCAN domains 7
TC0100018280.hg.1	13,86	14,45	-1,5	0,0034	0,0533	FAM231D; LINC00869	family with sequence similarity 231, member D; long intergenic non-protein coding RNA 869
TC0700009240.hg.1	5,79	6,38	-1,5	0,0078	0,0850	AGBL3	ATP/GTP binding protein-like 3
TC0200013298.hg.1	9,12	9,71	-1,5	0,0078	0,0849	ST3GAL5	ST3 beta-galactoside alpha-2,3-sialyltransferase 5
TC0100010793.hg.1	9,99	10,58	-1,5	0,0085	0,0882	CEP350	centrosomal protein 350kDa
TC1500006703.hg.1	6,64	7,23	-1,5	0,0036	0,0552	GOLGA8T	golgin A8 family, member T
TC0300013832.hg.1	4,7	5,28	-1,5	0,0049	0,0654	CYB561D2	cytochrome b561 family, member D2

## Sheet: Up-regulated
#%result_name=Analysis_3
#%array_type=Clariom_S_Human
#%annotation=Clariom_S_Human.r1.na36.hg38.a1.transcript.csv
#%comparison=AS1842856 vs untreated
ID	AS1842856 Avg (log2)	untreated Avg (log2)	Fold Change	P-val	FDR P-val	Gene Symbol	Description
TC1600007988.hg.1	12,38	7,61	27,18	1,75E-05	0,0049	CPNE2	copine II
TC1700007617.hg.1	9,79	5,08	26,2	0,0017	0,0358	CCL18	chemokine (C-C motif) ligand 18
TC1400006540.hg.1	11,33	6,7	24,78	0,0011	0,0292	RNASE2	ribonuclease, RNase A family, 2 (liver, eosinophil-derived neurotoxin)
TC1400008705.hg.1	10,39	5,78	24,47	0,0033	0,0521	SLC7A8	solute carrier family 7 (amino acid transporter light chain, L system), member 8
TC0100018510.hg.1	11,15	6,96	18,23	1,45E-05	0,0046	GLMP	glycosylated lysosomal membrane protein
TC0300012813.hg.1	11,25	7,35	14,89	4,00E-05	0,0061	P2RY14	purinergic receptor P2Y, G-protein coupled, 14
TC1500010630.hg.1	9,82	5,97	14,42	6,21E-05	0,0075	ADAMTS17	ADAM metallopeptidase with thrombospondin type 1 motif 17
TC0100012734.hg.1	10,95	7,2	13,48	0,0033	0,0528	TNFRSF9	tumor necrosis factor receptor superfamily, member 9
TC1200009807.hg.1	10,73	7,06	12,73	0,0004	0,0175	C3AR1	complement component 3a receptor 1
TC1600010651.hg.1	12,44	8,82	12,32	0,0003	0,0142	RANBP10	RAN binding protein 10
TC0100009364.hg.1	13,61	10,03	11,9	0,0008	0,0244	CSF1	colony stimulating factor 1 (macrophage)
TC1200008488.hg.1	12,84	9,29	11,71	1,53E-07	0,0016	PLXNC1	plexin C1
TC0200013616.hg.1	10,62	7,13	11,25	1,80E-05	0,0050	AFF3	AF4/FMR2 family, member 3
TC0200007261.hg.1	8,56	5,1	11,04	0,0003	0,0149	QPCT	glutaminyl-peptide cyclotransferase
TC0500007761.hg.1	9,4	5,97	10,81	4,48E-07	0,0018	TMEM171	transmembrane protein 171
TC1700007890.hg.1	12,12	8,7	10,67	9,59E-05	0,0091	ATP6V0A1; MIR5010	ATPase, H+ transporting, lysosomal V0 subunit a1; microRNA 5010
TC1700011249.hg.1	9,65	6,26	10,45	0,0009	0,0268	MPO	myeloperoxidase
TC0600009851.hg.1	11,1	7,82	9,71	0,0014	0,0324	MTHFD1L	methylenetetrahydrofolate dehydrogenase (NADP+ dependent) 1-like
TC0900008811.hg.1	12,98	9,74	9,48	7,98E-06	0,0036	STXBP1	syntaxin binding protein 1
TC0600008109.hg.1	10,46	7,29	9	0,0001	0,0103	VEGFA	vascular endothelial growth factor A
TC0200015211.hg.1	13,11	9,98	8,78	2,66E-05	0,0054	SLC40A1	solute carrier family 40 (iron-regulated transporter), member 1
TC0600008622.hg.1	10,41	7,41	8	0,0025	0,0451	SH3BGRL2	SH3 domain binding glutamate-rich protein like 2
TC1700012457.hg.1	11,01	8,03	7,87	0,0002	0,0139	AXIN2	axin 2
TC1900006492.hg.1	7,85	4,87	7,86	0,0014	0,0328	PRTN3	proteinase 3
TC0400010745.hg.1	12,17	9,26	7,51	2,97E-06	0,0030	CLOCK	clock circadian regulator
TC0700011584.hg.1	10,91	8,01	7,49	5,56E-05	0,0071	FGL2	fibrinogen-like 2
TC1500010723.hg.1	10,02	7,15	7,31	6,57E-05	0,0078	CHAC1	ChaC glutathione-specific gamma-glutamylcyclotransferase 1
TC1200007153.hg.1	8,96	6,16	6,98	0,0004	0,0165	PPFIBP1	PTPRF interacting protein, binding protein 1 (liprin beta 1)
TC0600009102.hg.1	12,11	9,31	6,95	4,39E-07	0,0018	FIG4	FIG4 phosphoinositide 5-phosphatase
TC1400009697.hg.1	12,9	10,13	6,86	0,0003	0,0158	NPC2; MIR4709	Niemann-Pick disease, type C2; microRNA 4709
TC0300011997.hg.1	10,44	7,68	6,79	0,0002	0,0128	BTLA	B and T lymphocyte associated
TC0400011383.hg.1	12,44	9,72	6,61	1,64E-05	0,0046	TSPAN5	tetraspanin 5
TC0X00011180.hg.1	8,75	6,02	6,61	0,0001	0,0103	RENBP	renin binding protein
TC0400012956.hg.1	9,75	7,03	6,6	0,0004	0,0168	ELOVL6	ELOVL fatty acid elongase 6
TC1900010807.hg.1	8,82	6,11	6,56	0,0002	0,0115	CEACAM1	carcinoembryonic antigen-related cell adhesion molecule 1 (biliary glycoprotein)
TC1500009358.hg.1	14,93	12,23	6,5	0,0001	0,0093	SECISBP2L	SECIS binding protein 2-like
TC1800008387.hg.1	10,45	7,76	6,45	4,41E-05	0,0064	DSC1	desmocollin 1
TC0200009895.hg.1	13,99	11,34	6,28	1,23E-05	0,0042	CERS6	ceramide synthase 6
TC1900011653.hg.1	11,63	9	6,18	5,39E-05	0,0071	MCOLN1	mucolipin 1
TC0100018247.hg.1	14,01	11,38	6,17	2,54E-05	0,0053	LRRC8D	leucine rich repeat containing 8 family, member D
TC0900011220.hg.1	9,17	6,55	6,15	4,50E-05	0,0064	SUSD1	sushi domain containing 1
TC1100011794.hg.1	10,6	8	6,07	0,0003	0,0151	PRCP	prolylcarboxypeptidase
TC0100015310.hg.1	10,81	8,21	6,02	3,97E-05	0,0061	SLC16A1	solute carrier family 16 (monocarboxylate transporter), member 1
TC0400007938.hg.1	11,8	9,23	5,97	5,95E-06	0,0034	BMP2K	BMP2 inducible kinase
TC1500008231.hg.1	13	10,43	5,95	9,09E-05	0,0088	AEN	apoptosis enhancing nuclease
TC0100014505.hg.1	12,86	10,32	5,85	7,83E-05	0,0081	SLC35D1	solute carrier family 35 (UDP-GlcA/UDP-GalNAc transporter), member D1
TC1000008388.hg.1	11,6	9,05	5,84	5,48E-07	0,0018	FAS	Fas cell surface death receptor
TC1200007866.hg.1	14,26	11,73	5,75	1,87E-06	0,0030	SHMT2	serine hydroxymethyltransferase 2 (mitochondrial)
TC0200007458.hg.1	9,88	7,37	5,73	0,0014	0,0328	EPAS1	endothelial PAS domain protein 1
TC0300013255.hg.1	10,79	8,28	5,71	6,01E-07	0,0018	ZMAT3	zinc finger, matrin-type 3
TC0400009217.hg.1	10,51	8,03	5,57	2,19E-07	0,0016	KLHL2	kelch-like family member 2
TC0500012302.hg.1	9,67	7,23	5,44	4,47E-05	0,0064	GNPDA1	glucosamine-6-phosphate deaminase 1
TC0700011586.hg.1	9,99	7,54	5,44	0,0006	0,0211	GSAP	gamma-secretase activating protein
TC1300007148.hg.1	9,94	7,5	5,43	0,0023	0,0431	CYSLTR2	cysteinyl leukotriene receptor 2
TC1200012829.hg.1	11,45	9,02	5,39	0,0002	0,0126	NDUFA12	NADH dehydrogenase (ubiquinone) 1 alpha subcomplex, 12
TC1900006490.hg.1	6,68	4,26	5,37	0,0049	0,0660	AZU1	azurocidin 1
TC1900008020.hg.1	15,05	12,65	5,3	2,00E-05	0,0051	ACTN4	actinin, alpha 4
TC0600009534.hg.1	9,8	7,41	5,23	0,0004	0,0175	MYB	v-myb avian myeloblastosis viral oncogene homolog
TC1500010887.hg.1	8,88	6,5	5,2	0,0002	0,0114	CLN6	ceroid-lipofuscinosis, neuronal 6, late infantile, variant
TC0200011990.hg.1	11,84	9,47	5,19	3,35E-06	0,0030	PTRHD1	peptidyl-tRNA hydrolase domain containing 1
TC1700010604.hg.1	11,77	9,41	5,14	3,45E-05	0,0059	NR1D1	nuclear receptor subfamily 1, group D, member 1
TC0100008653.hg.1	10,54	8,19	5,12	9,59E-05	0,0091	IL12RB2	interleukin 12 receptor, beta 2
TC0X00008249.hg.1	13,85	11,5	5,1	5,75E-06	0,0034	SLC25A5	solute carrier family 25 (mitochondrial carrier; adenine nucleotide translocator), member 5
TC0200008103.hg.1	13,32	10,98	5,08	1,15E-06	0,0028	POLE4	polymerase (DNA-directed), epsilon 4, accessory subunit
TC0500010766.hg.1	10,43	8,09	5,04	0,0003	0,0147	PLPP1; RNF138P1	phospholipid phosphatase 1; ring finger protein 138, E3 ubiquitin protein ligase pseudogene 1
TC0600013007.hg.1	7,65	5,32	5,02	8,65E-05	0,0085	FAM184A	family with sequence similarity 184, member A
TC2200007468.hg.1	7,84	5,54	4,94	7,75E-05	0,0081	TEF	thyrotrophic embryonic factor
TC0900009470.hg.1	12,41	10,12	4,9	1,62E-05	0,0046	ERMP1	endoplasmic reticulum metallopeptidase 1
TC0600011376.hg.1	12,71	10,43	4,84	0,0032	0,0515	PPP1R18	protein phosphatase 1, regulatory subunit 18
TC1500009457.hg.1	12,03	9,76	4,83	5,57E-05	0,0071	MYO5A	myosin VA
TC0300012728.hg.1	10,28	8,01	4,83	2,19E-05	0,0052	PLSCR1	phospholipid scramblase 1
TC0X00007368.hg.1	7,9	5,63	4,83	2,23E-05	0,0052	TRO	trophinin
TC2000007509.hg.1	14,98	12,72	4,79	0,0002	0,0116	CTSA	cathepsin A
TC0600011463.hg.1	10,67	8,44	4,72	1,50E-06	0,0029	NEU1	sialidase 1 (lysosomal sialidase)
TC1400006534.hg.1	9,31	7,07	4,71	4,26E-06	0,0031	RNASE6	ribonuclease, RNase A family, k6
TC2200009275.hg.1	11,29	9,06	4,68	1,39E-06	0,0029	ADSL	adenylosuccinate lyase
TC0600010853.hg.1	7,56	5,34	4,67	0,0012	0,0296	GFOD1	glucose-fructose oxidoreductase domain containing 1
TC0X00009611.hg.1	11,03	8,82	4,62	6,73E-05	0,0078	SLC38A5	solute carrier family 38, member 5
TC0200016047.hg.1	7,35	5,14	4,6	0,0005	0,0195	NPPC	natriuretic peptide C
TSUnmapped00000585.hg.1	12,45	10,27	4,56	0,0004	0,0178	LRIG1
TC1000010925.hg.1	14,42	12,25	4,51	0,0008	0,0257	PRF1	perforin 1 (pore forming protein)
TC2000006743.hg.1	8,02	5,86	4,47	0,0080	0,0860	ISM1	isthmin 1, angiogenesis inhibitor
TC1900011004.hg.1	9,47	7,32	4,43	2,44E-05	0,0053	SLC1A5	solute carrier family 1 (neutral amino acid transporter), member 5
TC1900010851.hg.1	10,04	7,92	4,37	0,0021	0,0404	ETHE1	ethylmalonic encephalopathy 1
TC0500009587.hg.1	12,81	10,69	4,33	0,0003	0,0141	HIGD2A	HIG1 hypoxia inducible domain family, member 2A
TC2100008285.hg.1	7,36	5,26	4,28	0,0002	0,0114	CBS	cystathionine-beta-synthase
TC0800012299.hg.1	11,24	9,15	4,25	7,79E-05	0,0081	HOOK3	hook microtubule-tethering protein 3
TC0300011423.hg.1	13,82	11,74	4,22	0,0022	0,0413	LRIG1	leucine-rich repeats and immunoglobulin-like domains 1
TC1600011378.hg.1	12,22	10,15	4,2	5,78E-05	0,0072	MVP; PAGR1	major vault protein; PAXIP1 associated glutamate-rich protein 1
TC0700008090.hg.1	14,02	11,95	4,2	0,0005	0,0202	HSPB1	heat shock 27kDa protein 1
TC0200008071.hg.1	13,27	11,2	4,2	0,0035	0,0541	MTHFD2	methylenetetrahydrofolate dehydrogenase (NADP+ dependent) 2, methenyltetrahydrofolate cyclohydrolase
TC1400008762.hg.1	8,09	6,04	4,15	0,0009	0,0266	CTSG	cathepsin G
TC0200009756.hg.1	9,77	7,72	4,15	0,0007	0,0229	PKP4	plakophilin 4
TC1700007360.hg.1	9,33	7,28	4,12	0,0020	0,0393	TMEM97	transmembrane protein 97
TC1700010327.hg.1	6,79	4,75	4,11	0,0018	0,0377	COPRS	coordinator of PRMT5, differentiation stimulator
TC0200016606.hg.1	10,68	8,64	4,11	0,0001	0,0094	SCLY	selenocysteine lyase
TC0700013502.hg.1	7,94	5,9	4,11	0,0003	0,0144	SNX8; MIR6836	sorting nexin 8; microRNA 6836
TC0400007799.hg.1	8,04	6	4,1	0,0055	0,0697	SLC4A4	solute carrier family 4 (sodium bicarbonate cotransporter), member 4
TC0800011239.hg.1	13,75	11,73	4,06	2,32E-05	0,0052	COX6C	cytochrome c oxidase subunit VIc
TC0100016431.hg.1	8,22	6,22	4,01	4,89E-05	0,0067	TNFSF4	tumor necrosis factor (ligand) superfamily, member 4
TC0600012544.hg.1	9,43	7,43	4	3,29E-05	0,0059	RRAGD	Ras-related GTP binding D
TC0500007848.hg.1	6,19	4,2	3,98	0,0010	0,0280	PDE8B	phosphodiesterase 8B
TC0100012172.hg.1	6,4	4,41	3,98	0,0087	0,0892	EXO1	exonuclease 1
TC1100013037.hg.1	10,83	8,85	3,96	0,0005	0,0192	ARL2	ADP-ribosylation factor like GTPase 2
TC1300008824.hg.1	10,42	8,44	3,94	0,0003	0,0143	SLC25A30	solute carrier family 25, member 30
TC1400010722.hg.1	6,77	4,8	3,94	0,0017	0,0362	IPO4	importin 4
TC1100006966.hg.1	7,84	5,87	3,92	0,0003	0,0149	NCR3LG1	natural killer cell cytotoxicity receptor 3 ligand 1
TC0100013796.hg.1	12,84	10,87	3,91	0,0002	0,0126	PABPC4	poly(A) binding protein, cytoplasmic 4 (inducible form)
TC2000009461.hg.1	7,73	5,76	3,91	5,76E-05	0,0072	ATP9A	ATPase, class II, type 9A
TC1300007780.hg.1	10,88	8,92	3,9	0,0081	0,0864	RAP2A	RAP2A, member of RAS oncogene family
TC0800011305.hg.1	8,68	6,72	3,9	2,68E-05	0,0054	NCALD	neurocalcin delta
TC1100010757.hg.1	13,4	11,44	3,89	0,0006	0,0208	MTCH2	mitochondrial carrier 2
TC0100008152.hg.1	10,23	8,27	3,89	6,29E-05	0,0076	UQCRH	ubiquinol-cytochrome c reductase hinge protein
TC0900010485.hg.1	12,51	10,55	3,89	1,85E-05	0,0050	GNAQ	guanine nucleotide binding protein (G protein), q polypeptide
TC1600011047.hg.1	10,61	8,65	3,87	1,23E-05	0,0042	HSDL1	hydroxysteroid dehydrogenase like 1
TC0500011228.hg.1	8,5	6,55	3,87	0,0060	0,0736	ARSB	arylsulfatase B
TC0600014265.hg.1	12,29	10,34	3,86	0,0016	0,0356	CLIC1	chloride intracellular channel 1
TC0300011047.hg.1	11,59	9,65	3,84	2,29E-05	0,0052	IMPDH2	IMP (inosine 5-monophosphate) dehydrogenase 2
TC0100014926.hg.1	12,23	10,29	3,83	2,12E-05	0,0052	GFI1	growth factor independent 1 transcription repressor
TC0100011581.hg.1	7,28	5,34	3,83	0,0074	0,0825	CENPF	centromere protein F
TC0900011177.hg.1	12,48	10,55	3,8	0,0051	0,0673	TXN	thioredoxin
TC0300013684.hg.1	11,25	9,32	3,8	0,0017	0,0360	TFRC	transferrin receptor
TC1700007636.hg.1	8,93	7	3,8	8,48E-06	0,0036	PIGW	phosphatidylinositol glycan anchor biosynthesis class W
TC0900006538.hg.1	11,02	9,1	3,8	8,26E-05	0,0082	JAK2	Janus kinase 2
TC0100010648.hg.1	13,18	11,27	3,77	2,79E-05	0,0054	PRDX6	peroxiredoxin 6
TC0700010941.hg.1	11,49	9,59	3,75	0,0001	0,0093	MYO1G	myosin IG
TC0200008351.hg.1	10,54	8,65	3,71	7,30E-05	0,0080	RPIA	ribose 5-phosphate isomerase A
TC1200010538.hg.1	9,27	7,38	3,71	0,0010	0,0275	AMIGO2	adhesion molecule with Ig-like domain 2
TC0100015764.hg.1	8,06	6,17	3,7	3,00E-05	0,0057	FAM63A	family with sequence similarity 63, member A
TC2100007491.hg.1	6,79	4,92	3,67	0,0026	0,0458	CBS	cystathionine-beta-synthase
TC1000011658.hg.1	8,33	6,46	3,65	0,0006	0,0209	NPM3	nucleophosmin/nucleoplasmin 3
TC0300012686.hg.1	12,24	10,37	3,65	0,0007	0,0237	SLC9A9	solute carrier family 9, subfamily A (NHE9, cation proton antiporter 9), member 9
TC1200012151.hg.1	16,14	14,28	3,63	1,51E-05	0,0046	RPLP0	ribosomal protein, large, P0
TC1200006649.hg.1	11,16	9,3	3,61	0,0068	0,0788	TPI1	triosephosphate isomerase 1
TC0400011348.hg.1	7,06	5,22	3,6	0,0010	0,0272	HPGDS	hematopoietic prostaglandin D synthase
TC0400012921.hg.1	8,87	7,02	3,59	2,22E-05	0,0052	TLR1	toll-like receptor 1
TC0600011808.hg.1	7,58	5,73	3,59	0,0002	0,0133	MED20	mediator complex subunit 20
TC0100006725.hg.1	10,43	8,59	3,56	0,0003	0,0139	PER3	period circadian clock 3
TC0100014210.hg.1	8,68	6,86	3,55	1,94E-05	0,0050	COA7	cytochrome c oxidase assembly factor 7 (putative)
TC1100013027.hg.1	12,64	10,81	3,55	0,0034	0,0530	COX8A	cytochrome c oxidase subunit VIIIA (ubiquitous)
TC0600013300.hg.1	11,52	9,69	3,54	0,0001	0,0094	IFNGR1	interferon gamma receptor 1
TC0500007792.hg.1	13,07	11,27	3,48	0,0017	0,0364	HEXB	hexosaminidase B (beta polypeptide)
TC0X00010136.hg.1	10,93	9,15	3,43	4,29E-05	0,0063	TAF9B	TAF9B RNA polymerase II, TATA box binding protein (TBP)-associated factor, 31kDa
TC1600011186.hg.1	11,12	9,34	3,43	0,0001	0,0104	SLC7A5	solute carrier family 7 (amino acid transporter light chain, L system), member 5
TC1700008282.hg.1	9,86	8,08	3,42	0,0009	0,0266	NME1; NME1-NME2; NME2	NME/NM23 nucleoside diphosphate kinase 1; NME1-NME2 readthrough; NME/NM23 nucleoside diphosphate kinase 2
TC1500010050.hg.1	12,1	10,34	3,39	4,96E-06	0,0033	COX5A	cytochrome c oxidase subunit Va
TC2200008186.hg.1	10,35	8,6	3,37	0,0082	0,0866	CHCHD10	coiled-coil-helix-coiled-coil-helix domain containing 10
TC1800008650.hg.1	10,9	9,15	3,36	0,0002	0,0137	SMAD7	SMAD family member 7
TC0600007207.hg.1	7,61	5,86	3,36	0,0045	0,0623	GMNN	geminin, DNA replication inhibitor
TC1900008505.hg.1	13,39	11,64	3,35	0,0002	0,0114	BAX	BCL2-associated X protein
TC2000007219.hg.1	13,15	11,4	3,35	3,61E-06	0,0030	ERGIC3	ERGIC and golgi 3
TC0100007469.hg.1	12,08	10,34	3,34	0,0020	0,0399	RPS6KA1	ribosomal protein S6 kinase, 90kDa, polypeptide 1
TC1900010597.hg.1	11,46	9,72	3,33	0,0087	0,0892	YIF1B	Yip1 interacting factor homolog B (S. cerevisiae)
TC0100015509.hg.1	5,73	3,99	3,33	0,0095	0,0943	FAM72B	family with sequence similarity 72, member B
TC0600007060.hg.1	11,23	9,5	3,33	3,86E-05	0,0061	MYLIP; MIR4639	myosin regulatory light chain interacting protein; microRNA 4639
TC0700008141.hg.1	10,32	8,58	3,32	0,0011	0,0290	PTPN12	protein tyrosine phosphatase, non-receptor type 12
TC1000011585.hg.1	10,2	8,47	3,31	0,0001	0,0098	GOT1	glutamic-oxaloacetic transaminase 1, soluble
TC0X00007889.hg.1	9,33	7,62	3,28	0,0001	0,0094	DIAPH2	diaphanous-related formin 2
TC0100008664.hg.1	9,44	7,73	3,28	3,39E-05	0,0059	GADD45A	growth arrest and DNA-damage-inducible, alpha
TC1700012093.hg.1	8,85	7,14	3,27	0,0002	0,0114	FASN	fatty acid synthase
TC0700013534.hg.1	9,46	7,76	3,26	0,0049	0,0654	GGCT	gamma-glutamylcyclotransferase
TC0100018273.hg.1	15,11	13,41	3,25	6,39E-06	0,0034	ATP1A1	ATPase, Na+/K+ transporting, alpha 1 polypeptide
TC0100008607.hg.1	7,41	5,71	3,25	0,0004	0,0167	RAVER2	ribonucleoprotein, PTB-binding 2
TC0100010874.hg.1	8,25	6,55	3,25	0,0072	0,0813	RGL1	ral guanine nucleotide dissociation stimulator-like 1
TC0900007863.hg.1	8,31	6,61	3,24	0,0067	0,0782	CKS2	CDC28 protein kinase regulatory subunit 2
TC1900009625.hg.1	12,68	11	3,2	6,21E-05	0,0075	ICAM3	intercellular adhesion molecule 3
TC0100014228.hg.1	8,25	6,57	3,2	0,0015	0,0343	LRP8	LDL receptor related protein 8
TC0400007592.hg.1	12,36	10,68	3,2	0,0029	0,0493	PAICS	phosphoribosylaminoimidazole carboxylase, phosphoribosylaminoimidazole succinocarboxamide synthetase
TC0100006781.hg.1	8,4	6,72	3,19	7,98E-05	0,0082	SLC25A33	solute carrier family 25 (pyrimidine nucleotide carrier), member 33
TC0600012542.hg.1	12,1	10,43	3,18	0,0001	0,0094	UBE2J1	ubiquitin-conjugating enzyme E2, J1
TC0700009145.hg.1	8,17	6,5	3,17	0,0002	0,0126	MEST	mesoderm specific transcript
TC1900011779.hg.1	13,51	11,85	3,17	0,0005	0,0192	FLT3LG	fms-related tyrosine kinase 3 ligand
TC0100008938.hg.1	10,64	8,98	3,17	0,0021	0,0406	LMO4	LIM domain only 4
TC0200010527.hg.1	12,81	11,16	3,14	0,0020	0,0392	ICOS	inducible T-cell co-stimulator
TC0400008183.hg.1	7,38	5,73	3,13	0,0001	0,0094	BMPR1B	bone morphogenetic protein receptor type IB
TC0100007672.hg.1	12,06	10,42	3,12	6,27E-06	0,0034	EIF3I	eukaryotic translation initiation factor 3, subunit I
TC0700013055.hg.1	9,65	8,01	3,11	0,0044	0,0615	CDK5	cyclin-dependent kinase 5
TC0600008146.hg.1	14,48	12,85	3,1	3,47E-05	0,0059	RUNX2	runt-related transcription factor 2
TC0100018284.hg.1	10,22	8,59	3,1	0,0010	0,0272	CHD1L	chromodomain helicase DNA binding protein 1-like
TC1900007418.hg.1	7,6	5,97	3,09	0,0001	0,0104	ARMC6	armadillo repeat containing 6
TC1100007301.hg.1	9,11	7,49	3,07	0,0088	0,0896	PRR5L	proline rich 5 like
TC1900011889.hg.1	11,66	10,05	3,05	0,0005	0,0205	MAN2B1	mannosidase, alpha, class 2B, member 1
TC0900012192.hg.1	11,43	9,82	3,05	0,0014	0,0330	PHPT1	phosphohistidine phosphatase 1
TC1500007883.hg.1	8,85	7,24	3,05	0,0003	0,0159	COMMD4	COMM domain containing 4
TC1400007440.hg.1	11,27	9,66	3,05	0,0071	0,0806	MTHFD1	methylenetetrahydrofolate dehydrogenase (NADP+ dependent) 1, methenyltetrahydrofolate cyclohydrolase, formyltetrahydrofolate synthetase
TC1000011993.hg.1	10,77	9,16	3,05	0,0008	0,0257	PRDX3	peroxiredoxin 3
TC1700012341.hg.1	13,27	11,67	3,03	0,0003	0,0147	C1QBP	complement component 1, q subcomponent binding protein
TC0800011634.hg.1	10,43	8,82	3,03	4,87E-05	0,0067	SNTB1	syntrophin, beta 1 (dystrophin-associated protein A1, 59kDa, basic component 1)
TC1000010914.hg.1	11,03	9,43	3,03	0,0002	0,0132	PPA1	pyrophosphatase (inorganic) 1
TC1900011392.hg.1	10,92	9,32	3,03	0,0037	0,0560	TFPT	TCF3 (E2A) fusion partner (in childhood Leukemia)
TC1000007698.hg.1	9,11	7,52	3,02	0,0030	0,0501	CISD1	CDGSH iron sulfur domain 1
TC2000008279.hg.1	11,44	9,85	3,02	0,0002	0,0119	PCNA	proliferating cell nuclear antigen
TC0200009813.hg.1	10,38	8,79	3,02	0,0003	0,0144	PSMD14	proteasome 26S subunit, non-ATPase 14
TC0900007844.hg.1	12,1	10,52	3	4,81E-05	0,0067	SPIN1	spindlin 1
TC1200012624.hg.1	14,73	13,14	3	0,0040	0,0580	TUBA1C	tubulin, alpha 1c
TC0X00011204.hg.1	9,27	7,69	2,99	2,32E-05	0,0052	LAGE3	L antigen family, member 3
TC0900008202.hg.1	13	11,42	2,99	0,0002	0,0123	TGFBR1	transforming growth factor, beta receptor 1
TC1000011798.hg.1	11,96	10,38	2,99	0,0081	0,0862	XPNPEP1	X-prolyl aminopeptidase (aminopeptidase P) 1, soluble
TSUnmapped00000527.hg.1	10,11	8,54	2,96	0,0026	0,0460	LRIG1
TC0500010842.hg.1	11,98	10,42	2,95	0,0003	0,0140	PDE4D	phosphodiesterase 4D, cAMP-specific
TC1200009131.hg.1	12,28	10,73	2,92	0,0003	0,0158	DYNLL1	dynein, light chain, LC8-type 1
TC0300011050.hg.1	12,13	10,59	2,91	1,11E-05	0,0040	QARS; MIR6890	glutaminyl-tRNA synthetase; microRNA 6890
TC1500008225.hg.1	9,97	8,43	2,91	1,87E-05	0,0050	MRPS11	mitochondrial ribosomal protein S11
TC1700006758.hg.1	11,2	9,66	2,91	0,0002	0,0132	MPDU1	mannose-P-dolichol utilization defect 1
TC1900011150.hg.1	11,91	10,37	2,9	0,0002	0,0119	NOSIP	nitric oxide synthase interacting protein
TC0600013147.hg.1	8,86	7,33	2,9	0,0011	0,0287	ARHGAP18	Rho GTPase activating protein 18
TC0600006926.hg.1	10,77	9,23	2,89	1,89E-05	0,0050	PAK1IP1	PAK1 interacting protein 1
TC0100008779.hg.1	8	6,47	2,89	0,0003	0,0140	ST6GALNAC3	ST6 (alpha-N-acetyl-neuraminyl-2,3-beta-galactosyl-1,3)-N-acetylgalactosaminide alpha-2,6-sialyltransferase 3
TC1100011888.hg.1	14,32	12,79	2,89	0,0004	0,0177	CTSC	cathepsin C
TC1100013054.hg.1	11,01	9,48	2,88	0,0013	0,0315	RAD9A	RAD9 checkpoint clamp component A
TC1200011916.hg.1	16,24	14,72	2,87	4,40E-05	0,0064	PPP1CC	protein phosphatase 1, catalytic subunit, gamma isozyme
TC0600013193.hg.1	9,16	7,64	2,86	3,71E-05	0,0059	STX7	syntaxin 7
TC1000011749.hg.1	9,07	7,56	2,86	3,21E-05	0,0059	ITPRIP	inositol 1,4,5-trisphosphate receptor interacting protein
TC0200008556.hg.1	13,01	11,49	2,86	0,0009	0,0266	ZAP70	zeta chain of T cell receptor associated protein kinase 70kDa
TC0700010504.hg.1	9,37	7,86	2,85	0,0026	0,0458	OSBPL3	oxysterol binding protein-like 3
TC1500010672.hg.1	11,51	10	2,85	6,71E-05	0,0078	TARSL2	threonyl-tRNA synthetase-like 2
TC0200010545.hg.1	7,07	5,56	2,84	0,0071	0,0808	NRP2	neuropilin 2
TC0600009669.hg.1	7,37	5,87	2,83	0,0001	0,0103	ADGRG6	adhesion G protein-coupled receptor G6
TC1800007385.hg.1	10,73	9,23	2,83	3,57E-05	0,0059	WDR7	WD repeat domain 7
TC1600011115.hg.1	7,25	5,75	2,82	0,0009	0,0261	EMC8	ER membrane protein complex subunit 8
TC1400010760.hg.1	9,44	7,94	2,82	4,17E-05	0,0062	ATP6V1D	ATPase, H+ transporting, lysosomal 34kDa, V1 subunit D
TSUnmapped00000134.hg.1	9,02	7,52	2,81	8,11E-05	0,0082	SLC16A1	solute carrier family 16 (monocarboxylate transporter), member 1
TC0400010418.hg.1	13,2	11,71	2,81	0,0001	0,0094	RELL1	RELT-like 1
TC1500007939.hg.1	10,89	9,4	2,81	8,49E-06	0,0036	HMG20A	high mobility group 20A
TC0600014333.hg.1	9,85	8,36	2,8	0,0004	0,0178	MICAL1	microtubule associated monooxygenase, calponin and LIM domain containing 1
TC0100007334.hg.1	12,3	10,81	2,8	0,0001	0,0104	LYPLA2	lysophospholipase II
TC0500010788.hg.1	14,53	13,05	2,8	0,0022	0,0418	IL6ST	interleukin 6 signal transducer
TC0600011912.hg.1	12,78	11,3	2,79	0,0001	0,0093	SLC35B2; MIR4647	solute carrier family 35 (adenosine 3-phospho 5-phosphosulfate transporter), member B2; microRNA 4647
TC1600011386.hg.1	8,55	7,07	2,78	5,97E-05	0,0073	ORAI3	ORAI calcium release-activated calcium modulator 3
TC0500007925.hg.1	12,92	11,45	2,78	0,0004	0,0178	RASGRF2	Ras protein-specific guanine nucleotide-releasing factor 2
TC1700006585.hg.1	9,27	7,79	2,78	0,0015	0,0336	CTNS	cystinosin, lysosomal cystine transporter
TC0400010699.hg.1	10,7	9,23	2,78	0,0024	0,0436	SCFD2	sec1 family domain containing 2
TC0500008229.hg.1	8,68	7,21	2,77	0,0010	0,0283	PAM	peptidylglycine alpha-amidating monooxygenase
TC1500010890.hg.1	11,78	10,32	2,76	0,0002	0,0115	HEXA	hexosaminidase A (alpha polypeptide)
TC1700007017.hg.1	15,37	13,91	2,76	7,15E-05	0,0079	SNORD49A; SNORD65; LRRC75A-AS1	small nucleolar RNA, C/D box 49A; small nucleolar RNA, C/D box 65; LRRC75A antisense RNA 1
TC0400012947.hg.1	11,29	9,82	2,76	0,0032	0,0515	GPRIN3	GPRIN family member 3
TC0800011216.hg.1	8,43	6,97	2,75	0,0014	0,0328	STK3	serine/threonine kinase 3
TC0600013462.hg.1	10,02	8,56	2,75	3,01E-05	0,0057	FBXO30	F-box protein 30
TC0300009459.hg.1	11,11	9,66	2,74	0,0004	0,0168	GPR160	G protein-coupled receptor 160
TC0100018242.hg.1	11,23	9,78	2,74	0,0005	0,0202	HS2ST1	heparan sulfate 2-O-sulfotransferase 1
TC0X00009917.hg.1	6,18	4,73	2,74	0,0002	0,0126	EDA2R	ectodysplasin A2 receptor
TC0400011750.hg.1	6,24	4,8	2,73	0,0017	0,0359	TRPC3	transient receptor potential cation channel, subfamily C, member 3
TC1500010109.hg.1	11,3	9,85	2,72	0,0004	0,0167	PEAK1	pseudopodium-enriched atypical kinase 1
TC0100017094.hg.1	6,41	4,96	2,72	0,0071	0,0806	FAM72A	family with sequence similarity 72, member A
TC0200009933.hg.1	6,2	4,76	2,71	0,0030	0,0501	ERICH2	glutamate rich 2
TC0800010460.hg.1	11,06	9,62	2,71	1,48E-05	0,0046	LYPLA1	lysophospholipase I
TC1200009672.hg.1	10,6	9,17	2,71	0,0045	0,0617	C12orf4	chromosome 12 open reading frame 4
TC0500012059.hg.1	11,41	9,97	2,71	9,98E-05	0,0091	VDAC1	voltage-dependent anion channel 1
TC0300006483.hg.1	11,74	10,3	2,71	0,0091	0,0915	BHLHE40	basic helix-loop-helix family, member e40
TC0200014978.hg.1	13,26	11,83	2,7	0,0012	0,0302	OLA1	Obg-like ATPase 1
TC1200011993.hg.1	13,08	11,65	2,7	3,46E-05	0,0059	SLC8B1	solute carrier family 8 (sodium/lithium/calcium exchanger), member B1
TC1200008900.hg.1	10,12	8,69	2,69	0,0002	0,0119	ERP29	endoplasmic reticulum protein 29
TC1700009498.hg.1	12,91	11,49	2,69	0,0060	0,0737	ATP2A3	ATPase, Ca++ transporting, ubiquitous
TC0200015463.hg.1	8,39	6,96	2,68	0,0054	0,0690	WDR12	WD repeat domain 12
TC0200013095.hg.1	10,21	8,78	2,68	0,0018	0,0367	BOLA3	bolA family member 3
TC0300009016.hg.1	9,4	7,98	2,67	1,57E-05	0,0046	ATP1B3	ATPase, Na+/K+ transporting, beta 3 polypeptide
TC0400012171.hg.1	6,92	5,5	2,67	0,0021	0,0411	RNF175	ring finger protein 175
TC1600009966.hg.1	10,01	8,59	2,66	0,0011	0,0286	DCTPP1	dCTP pyrophosphatase 1
TC0200016605.hg.1	9,89	8,48	2,65	0,0049	0,0654	UBE2F-SCLY	UBE2F-SCLY readthrough (NMD candidate)
TC1200006629.hg.1	17,21	15,8	2,65	5,51E-05	0,0071	GAPDH	glyceraldehyde-3-phosphate dehydrogenase
TC0700007191.hg.1	6,44	5,04	2,64	1,92E-05	0,0050	EEPD1	endonuclease/exonuclease/phosphatase family domain containing 1
TC1600008709.hg.1	11,67	10,27	2,64	0,0045	0,0619	COX4I1	cytochrome c oxidase subunit IV isoform 1
TC1100010895.hg.1	11,37	9,97	2,63	0,0042	0,0600	TIMM10	translocase of inner mitochondrial membrane 10 homolog (yeast)
TC1500006994.hg.1	13,41	12,01	2,63	3,36E-05	0,0059	CHP1	calcineurin-like EF-hand protein 1
TC1400009337.hg.1	11,92	10,52	2,63	0,0009	0,0263	DHRS7	dehydrogenase/reductase (SDR family) member 7
TC2100007663.hg.1	8,29	6,9	2,63	0,0002	0,0109	BTG3	BTG family, member 3
TC0100015728.hg.1	12,78	11,39	2,62	0,0004	0,0176	APH1A	APH1A gamma secretase subunit
TC1700008719.hg.1	10,04	8,65	2,61	0,0012	0,0296	KPNA2	karyopherin alpha 2 (RAG cohort 1, importin alpha 1)
TC1700006660.hg.1	8,74	7,36	2,61	0,0014	0,0326	KIF1C	kinesin family member 1C
TC0900010543.hg.1	6,32	4,93	2,61	0,0071	0,0808	TLE1	transducin-like enhancer of split 1 (E(sp1) homolog, Drosophila)
TC0100006501.hg.1	7,73	6,35	2,61	0,0042	0,0599	CPTP	ceramide-1-phosphate transfer protein
TC2000009965.hg.1	10,1	8,72	2,61	0,0006	0,0209	FKBP1A; MIR6869	FK506 binding protein 1A; microRNA 6869
TC0600012713.hg.1	11,47	10,1	2,6	0,0001	0,0102	PREP	prolyl endopeptidase
TC1200012161.hg.1	8,33	6,95	2,6	0,0005	0,0202	TRIAP1	TP53 regulated inhibitor of apoptosis 1
TC0100014365.hg.1	6,53	5,15	2,6	9,18E-05	0,0089	CYP2J2	cytochrome P450, family 2, subfamily J, polypeptide 2
TC0500011984.hg.1	14,17	12,79	2,6	0,0003	0,0140	HINT1	histidine triad nucleotide binding protein 1
TC0500007607.hg.1	6,5	5,12	2,59	0,0094	0,0933	NLN	neurolysin (metallopeptidase M3 family)
TC0200016556.hg.1	6,67	5,3	2,59	0,0079	0,0851	SLC4A10	solute carrier family 4, sodium bicarbonate transporter, member 10
TSUnmapped00000108.hg.1	10,15	8,78	2,58	0,0009	0,0266	RPS6KA1	ribosomal protein S6 kinase, 90kDa, polypeptide 1
TC0200012030.hg.1	13,21	11,84	2,58	7,49E-05	0,0080	HADHA	hydroxyacyl-CoA dehydrogenase/3-ketoacyl-CoA thiolase/enoyl-CoA hydratase (trifunctional protein), alpha subunit
TC1200010977.hg.1	11,58	10,21	2,58	0,0004	0,0175	CDK4	cyclin-dependent kinase 4
TC0300012009.hg.1	11,74	10,38	2,58	0,0011	0,0294	C3orf17	chromosome 3 open reading frame 17
TC1900008564.hg.1	5,64	4,28	2,57	0,0084	0,0874	ATF5; MIR4751	activating transcription factor 5; microRNA 4751
TC0200016447.hg.1	7,97	6,61	2,57	0,0023	0,0422	ACYP2	acylphosphatase 2, muscle type
TC0200009189.hg.1	13,64	12,29	2,56	4,73E-05	0,0066	GYPC	glycophorin C (Gerbich blood group)
TC0300008352.hg.1	11,64	10,28	2,56	0,0001	0,0106	GTPBP8	GTP-binding protein 8 (putative)
TC1600010633.hg.1	11,54	10,2	2,54	0,0003	0,0164	ATP6V0D1	ATPase, H+ transporting, lysosomal 38kDa, V0 subunit d1
TC0100007194.hg.1	5,7	4,36	2,54	0,0004	0,0168	UBXN10	UBX domain protein 10
TC1700011045.hg.1	12,38	11,03	2,54	0,0024	0,0442	PHB	prohibitin
TC0500009077.hg.1	10,63	9,29	2,53	0,0004	0,0178	HMGXB3	HMG box domain containing 3
TC1700008703.hg.1	13,39	12,05	2,52	5,75E-05	0,0072	NOL11	nucleolar protein 11
TC1100009864.hg.1	10,88	9,56	2,51	0,0058	0,0725	RHOG	ras homolog family member G
TC0300012143.hg.1	10,83	9,5	2,51	0,0003	0,0157	LRRC58	leucine rich repeat containing 58
TC0Y00006882.hg.1	17,11	15,79	2,5	9,84E-05	0,0091	SLC25A6	solute carrier family 25 (mitochondrial carrier; adenine nucleotide translocator), member 6
TC1900006561.hg.1	7,02	5,7	2,5	0,0059	0,0726	SCAMP4; ADAT3	secretory carrier membrane protein 4; adenosine deaminase, tRNA-specific 3
TC0500013388.hg.1	7,08	5,77	2,49	0,0014	0,0326	HAVCR2	hepatitis A virus cellular receptor 2
TC0200012261.hg.1	10,33	9,01	2,49	0,0028	0,0479	PRKD3	protein kinase D3
TC0700007610.hg.1	9,38	8,07	2,48	0,0014	0,0324	LANCL2	LanC lantibiotic synthetase component C-like 2 (bacterial)
TC1200009416.hg.1	12,2	10,89	2,48	0,0034	0,0533	RAN	RAN, member RAS oncogene family
TC1200008573.hg.1	13,38	12,07	2,47	0,0022	0,0414	SLC25A3; SNORA53	solute carrier family 25 (mitochondrial carrier; phosphate carrier), member 3; small nucleolar RNA, H/ACA box 53
TSUnmapped00000107.hg.1	10,52	9,22	2,47	0,0060	0,0737	DUSP16	dual specificity phosphatase 16
TC1600008175.hg.1	13,59	12,28	2,47	0,0015	0,0342	NUTF2	nuclear transport factor 2
TC0100014769.hg.1	6,01	4,71	2,46	0,0042	0,0597	MCOLN3	mucolipin 3
TC0100008081.hg.1	10,99	9,69	2,46	0,0049	0,0658	ATP6V0B	ATPase, H+ transporting, lysosomal 21kDa, V0 subunit b
TC0200014991.hg.1	12,4	11,1	2,46	0,0004	0,0179	GPR155	G protein-coupled receptor 155
TC0100018315.hg.1	8,05	6,76	2,45	0,0050	0,0664	UCK2; MIR3658	uridine-cytidine kinase 2; microRNA 3658
TC0200015460.hg.1	8,2	6,91	2,45	0,0012	0,0307	ICA1L	islet cell autoantigen 1 like
TSUnmapped00000446.hg.1	11,45	10,16	2,45	0,0027	0,0462	INPP5D	inositol polyphosphate-5-phosphatase D
TC1200008116.hg.1	11,3	10,01	2,45	0,0008	0,0244	MDM2	MDM2 proto-oncogene, E3 ubiquitin protein ligase
TC1800008977.hg.1	11,52	10,23	2,44	0,0010	0,0273	CD226	CD226 molecule
TC0100018433.hg.1	13,12	11,84	2,44	3,09E-05	0,0058	RRAGC	Ras-related GTP binding C
TC1200012143.hg.1	5,89	4,61	2,44	0,0019	0,0380	CIT; MIR1178	citron rho-interacting serine/threonine kinase; microRNA 1178
TC0200016469.hg.1	8,91	7,63	2,43	0,0026	0,0456	ANXA4	annexin A4
TC1900007125.hg.1	10,17	8,89	2,43	0,0016	0,0347	NACC1	nucleus accumbens associated 1, BEN and BTB (POZ) domain containing
TC0300006993.hg.1	14,3	13,02	2,42	0,0008	0,0248	CRTAP	cartilage associated protein
TC1900006819.hg.1	7,74	6,46	2,42	0,0029	0,0486	TRIP10	thyroid hormone receptor interactor 10
TC0600011773.hg.1	7,32	6,05	2,42	0,0094	0,0933	TREML2	triggering receptor expressed on myeloid cells-like 2
TC0300013960.hg.1	11,3	10,03	2,41	0,0006	0,0221	HIGD1A	HIG1 hypoxia inducible domain family, member 1A
TC1900007260.hg.1	12,48	11,2	2,41	0,0028	0,0475	TPM4	tropomyosin 4
TC0X00008908.hg.1	17,08	15,81	2,41	0,0002	0,0136	SLC25A6	solute carrier family 25 (mitochondrial carrier; adenine nucleotide translocator), member 6
TC0500009599.hg.1	8,59	7,32	2,41	0,0087	0,0892	TSPAN17	tetraspanin 17
TC0300011059.hg.1	10,73	9,46	2,41	0,0009	0,0264	GPX1	glutathione peroxidase 1
TC0600008027.hg.1	9,25	7,99	2,4	0,0005	0,0187	BYSL	bystin-like
TC1200010650.hg.1	9,58	8,31	2,4	0,0044	0,0613	RACGAP1	Rac GTPase activating protein 1
TC0800008478.hg.1	8,03	6,77	2,39	0,0100	0,0962	FZD6	frizzled class receptor 6
TC0900006564.hg.1	10,36	9,1	2,39	0,0022	0,0418	RIC1	RIC1 homolog, RAB6A GEF complex partner 1
TC1700012391.hg.1	7,88	6,63	2,39	0,0001	0,0091	MYO19	myosin XIX
TC2200007361.hg.1	11,94	10,68	2,38	0,0014	0,0326	TOMM22	translocase of outer mitochondrial membrane 22 homolog (yeast)
TC2100008164.hg.1	8,11	6,86	2,38	0,0086	0,0886	PSMG1	proteasome (prosome, macropain) assembly chaperone 1
TC1100011288.hg.1	8,8	7,56	2,37	0,0096	0,0943	MRPL11	mitochondrial ribosomal protein L11
TC0400011748.hg.1	7,03	5,78	2,37	0,0060	0,0738	CCNA2	cyclin A2
TC1100009981.hg.1	13,6	12,35	2,37	9,99E-05	0,0091	TPP1	tripeptidyl peptidase I
TC1900011007.hg.1	9,57	8,32	2,37	0,0098	0,0952	AP2S1	adaptor-related protein complex 2 sigma 1 subunit
TC1100012981.hg.1	9,8	8,56	2,36	6,95E-05	0,0079	RCN1	reticulocalbin 1, EF-hand calcium binding domain
TC1700012078.hg.1	12,42	11,18	2,36	0,0002	0,0114	ALYREF	Aly/REF export factor
TC0500011146.hg.1	6,34	5,11	2,36	7,34E-05	0,0080	ENC1	ectodermal-neural cortex 1 (with BTB domain)
TC0X00007709.hg.1	11,3	10,07	2,36	0,0034	0,0531	PGK1	phosphoglycerate kinase 1
TC1200012105.hg.1	10,02	8,79	2,36	0,0010	0,0280	WSB2	WD repeat and SOCS box containing 2
TC0400012949.hg.1	10,27	9,04	2,36	0,0003	0,0164	SLC39A8	solute carrier family 39 (zinc transporter), member 8
TC0500009478.hg.1	8,6	7,36	2,35	0,0010	0,0270	RPL26L1	ribosomal protein L26-like 1
TC1200007819.hg.1	9,59	8,36	2,35	0,0033	0,0522	CDK2	cyclin-dependent kinase 2
TC1000006703.hg.1	13,91	12,67	2,35	0,0022	0,0416	ATP5C1	ATP synthase, H+ transporting, mitochondrial F1 complex, gamma polypeptide 1
TC1900007089.hg.1	10,26	9,03	2,35	0,0003	0,0140	ASNA1	arsA arsenite transporter, ATP-binding, homolog 1 (bacterial)
TC1200010145.hg.1	6,04	4,81	2,34	0,0069	0,0797	BCAT1	branched chain amino-acid transaminase 1, cytosolic
TC1000006859.hg.1	7,65	6,42	2,34	0,0007	0,0229	SUV39H2	suppressor of variegation 3-9 homolog 2 (Drosophila)
TC1700012349.hg.1	8,54	7,31	2,33	0,0024	0,0437	NAA38	N(alpha)-acetyltransferase 38, NatC auxiliary subunit
TC1700012369.hg.1	9,25	8,03	2,33	0,0062	0,0750	FLCN	folliculin
TC0100007559.hg.1	7,77	6,54	2,33	0,0004	0,0168	RCC1; SNORA73A; SNHG3; SNORA73B	regulator of chromosome condensation 1; small nucleolar RNA, H/ACA box 73A; small nucleolar RNA host gene 3; small nucleolar RNA, H/ACA box 73B
TC0100009534.hg.1	6,23	5,01	2,33	0,0005	0,0192	SLC22A15	solute carrier family 22, member 15
TC1200011767.hg.1	6,57	5,35	2,33	0,0012	0,0298	SLC41A2	solute carrier family 41 (magnesium transporter), member 2
TC1200010878.hg.1	9,5	8,28	2,33	0,0003	0,0149	PYM1	PYM homolog 1, exon junction complex associated factor
TC1200008525.hg.1	9,42	8,2	2,33	0,0022	0,0417	SNRPF	small nuclear ribonucleoprotein polypeptide F
TC0600014196.hg.1	12	10,78	2,33	0,0010	0,0272	SNX9	sorting nexin 9
TSUnmapped00000661.hg.1	11,99	10,77	2,32	0,0042	0,0597	INPP5D	inositol polyphosphate-5-phosphatase D
TC0300010908.hg.1	11,61	10,39	2,32	0,0006	0,0209	ZDHHC3	zinc finger, DHHC-type containing 3
TC0100008383.hg.1	11,6	10,38	2,32	0,0046	0,0629	MRPL37	mitochondrial ribosomal protein L37
TC0700010947.hg.1	11,14	9,93	2,32	0,0003	0,0164	TBRG4; SNORA5B	transforming growth factor beta regulator 4; small nucleolar RNA, H/ACA box 5B
TC1700012368.hg.1	8,3	7,09	2,32	0,0022	0,0418	PLD6	phospholipase D family, member 6
TC1700007976.hg.1	10,88	9,67	2,32	0,0009	0,0268	G6PC3	glucose 6 phosphatase, catalytic, 3
TC0600008972.hg.1	12,97	11,76	2,32	0,0066	0,0775	PRDM1	PR domain containing 1, with ZNF domain
TC0800006566.hg.1	9,7	8,49	2,31	0,0100	0,0966	AGPAT5	1-acylglycerol-3-phosphate O-acyltransferase 5
TC0700009067.hg.1	12,62	11,41	2,31	0,0035	0,0541	ATP6V1F	ATPase, H+ transporting, lysosomal 14kDa, V1 subunit F
TC1100008651.hg.1	11,53	10,32	2,31	0,0004	0,0165	TMEM126B	transmembrane protein 126B
TC0900009259.hg.1	8,03	6,82	2,31	0,0010	0,0272	UAP1L1	UDP-N-acetylglucosamine pyrophosphorylase 1 like 1
TC0100015352.hg.1	13,17	11,96	2,31	0,0021	0,0410	NRAS	neuroblastoma RAS viral (v-ras) oncogene homolog
TC1100010271.hg.1	9,48	8,28	2,3	2,51E-05	0,0053	UEVLD	UEV and lactate/malate dehyrogenase domains
TC1200008683.hg.1	14,11	12,91	2,3	6,93E-05	0,0079	CHST11	carbohydrate (chondroitin 4) sulfotransferase 11
TC1100008991.hg.1	9,03	7,83	2,29	0,0003	0,0140	DDX10	DEAD (Asp-Glu-Ala-Asp) box polypeptide 10
TC1200009767.hg.1	14,18	12,98	2,29	9,70E-05	0,0091	PHB2; SCARNA12	prohibitin 2; small Cajal body-specific RNA 12
TC2000009204.hg.1	9,62	8,42	2,29	0,0022	0,0413	TOMM34	translocase of outer mitochondrial membrane 34
TC1500009641.hg.1	15,48	14,29	2,29	0,0004	0,0178	RORA	RAR-related orphan receptor A
TC2000008436.hg.1	11,21	10,02	2,28	0,0001	0,0104	TASP1	taspase 1
TC1500007700.hg.1	17,02	15,83	2,28	0,0008	0,0250	RPLP1	ribosomal protein, large, P1
TC0100014202.hg.1	7,03	5,84	2,28	0,0081	0,0861	ORC1	origin recognition complex subunit 1
TC1900010391.hg.1	11,76	10,57	2,28	9,79E-05	0,0091	PEPD	peptidase D
TC1000007888.hg.1	12,54	11,35	2,28	0,0003	0,0144	VPS26A	VPS26 retromer complex component A
TC1400006521.hg.1	12,64	11,45	2,28	0,0074	0,0825	PNP	purine nucleoside phosphorylase
TC0400011421.hg.1	9,57	8,38	2,28	0,0004	0,0178	LAMTOR3	late endosomal/lysosomal adaptor, MAPK and MTOR activator 3
TC1000008750.hg.1	11,83	10,64	2,28	0,0001	0,0106	WBP1L	WW domain binding protein 1-like
TC0700007630.hg.1	12,66	11,48	2,28	0,0003	0,0143	CCT6A	chaperonin containing TCP1, subunit 6A (zeta 1)
TC1600011168.hg.1	9,76	8,57	2,28	0,0009	0,0263	ZCCHC14	zinc finger, CCHC domain containing 14
TC1200012578.hg.1	7,68	6,49	2,27	0,0006	0,0219	KCNA6; GALNT8	potassium channel, voltage gated shaker related subfamily A, member 6; polypeptide N-acetylgalactosaminyltransferase 8
TC0100010798.hg.1	9,33	8,14	2,27	0,0036	0,0546	QSOX1	quiescin Q6 sulfhydryl oxidase 1
TC1500010045.hg.1	9,88	8,69	2,27	0,0036	0,0547	ULK3	unc-51 like kinase 3
TC0900009932.hg.1	11,61	10,42	2,27	0,0006	0,0206	STOML2	stomatin (EPB72)-like 2
TC0500012025.hg.1	9,06	7,88	2,27	0,0099	0,0959	2008-09-01	septin 8
TC1900007415.hg.1	8,72	7,54	2,27	0,0005	0,0204	DDX49	DEAD (Asp-Glu-Ala-Asp) box polypeptide 49
TC0100008807.hg.1	5,93	4,75	2,27	0,0050	0,0667	NEXN	nexilin (F actin binding protein)
TC0800009988.hg.1	9,47	8,29	2,27	0,0011	0,0294	INTS9	integrator complex subunit 9
TC1000008431.hg.1	11,69	10,51	2,26	0,0012	0,0307	PCGF5	polycomb group ring finger 5
TC0700008081.hg.1	12,9	11,72	2,26	0,0091	0,0921	MDH2	malate dehydrogenase 2
TC0200015012.hg.1	10,15	8,98	2,26	0,0002	0,0110	ATP5G3	ATP synthase, H+ transporting, mitochondrial Fo complex subunit C3 (subunit 9)
TC1900009325.hg.1	11,81	10,64	2,26	0,0011	0,0286	MAP2K2	mitogen-activated protein kinase kinase 2
TC1700008465.hg.1	12,63	11,46	2,26	0,0001	0,0094	CLTC	clathrin, heavy chain (Hc)
TC1200008134.hg.1	11,13	9,96	2,26	0,0026	0,0458	YEATS4	YEATS domain containing 4
TC0400012989.hg.1	9,45	8,28	2,26	0,0004	0,0165	TMEM192	transmembrane protein 192
TC2200009262.hg.1	15,51	14,33	2,26	0,0014	0,0327	EIF3L	eukaryotic translation initiation factor 3, subunit L
TC0300008336.hg.1	6,73	5,56	2,25	0,0010	0,0275	C3orf52	chromosome 3 open reading frame 52
TC0300013896.hg.1	12,32	11,15	2,25	0,0004	0,0165	MFSD1	major facilitator superfamily domain containing 1
TC0200007590.hg.1	7,59	6,42	2,25	0,0003	0,0140	CHAC2	ChaC, cation transport regulator homolog 2 (E. coli)
TC0800007738.hg.1	12,99	11,82	2,25	0,0041	0,0593	SDCBP	syndecan binding protein
TC0800009071.hg.1	13,29	12,12	2,24	0,0030	0,0501	CHRAC1	chromatin accessibility complex 1
TC0700012148.hg.1	9,8	8,64	2,24	0,0015	0,0342	SRPK2	SRSF protein kinase 2
TC1200009111.hg.1	9,06	7,89	2,24	0,0007	0,0238	CCDC64	coiled-coil domain containing 64
TC1900006795.hg.1	11,68	10,51	2,24	0,0004	0,0175	CLPP	caseinolytic mitochondrial matrix peptidase proteolytic subunit
TSUnmapped00000264.hg.1	15,99	14,83	2,24	0,0021	0,0405	RPL7A	ribosomal protein L7a
TC2000007005.hg.1	15,19	14,03	2,23	0,0009	0,0266	CST7	cystatin F (leukocystatin)
TC1500009056.hg.1	14,57	13,41	2,23	7,15E-05	0,0079	RASGRP1	RAS guanyl releasing protein 1 (calcium and DAG-regulated)
TC0200013765.hg.1	10,98	9,82	2,23	0,0083	0,0871	UXS1	UDP-glucuronate decarboxylase 1
TC1100006644.hg.1	12,99	11,84	2,23	6,92E-05	0,0079	RRM1	ribonucleotide reductase M1
TC0700010716.hg.1	10,3	9,15	2,23	0,0018	0,0372	DPY19L1	dpy-19-like 1 (C. elegans)
TC0600010066.hg.1	11,3	10,14	2,23	0,0004	0,0165	IGF2R	insulin-like growth factor 2 receptor
TC1200012265.hg.1	7,27	6,11	2,23	0,0018	0,0372	CDK2AP1	cyclin-dependent kinase 2 associated protein 1
TC1000007081.hg.1	8,12	6,97	2,22	3,23E-05	0,0059	PDSS1	prenyl (decaprenyl) diphosphate synthase, subunit 1
TC1100011833.hg.1	11,95	10,8	2,22	0,0067	0,0780	SYTL2	synaptotagmin-like 2
TC1200010158.hg.1	12,04	10,89	2,22	0,0002	0,0130	KRAS	Kirsten rat sarcoma viral oncogene homolog
TC1200008743.hg.1	7,51	6,36	2,22	0,0011	0,0290	BTBD11	BTB (POZ) domain containing 11
TC1300008922.hg.1	11,13	9,98	2,21	0,0019	0,0382	EBPL	emopamil binding protein-like
TC0900010910.hg.1	10,55	9,41	2,21	0,0002	0,0126	SLC35D2	solute carrier family 35 (UDP-GlcNAc/UDP-glucose transporter), member D2
TC0X00008798.hg.1	11,69	10,54	2,21	0,0009	0,0259	SSR4	signal sequence receptor, delta
TC2200007318.hg.1	7,63	6,48	2,21	0,0008	0,0245	H1F0	H1 histone family, member 0
TC0100013723.hg.1	10,08	8,94	2,21	0,0002	0,0115	MRPS15	mitochondrial ribosomal protein S15
TC1000008048.hg.1	8,92	7,78	2,2	0,0001	0,0102	ZSWIM8	zinc finger, SWIM-type containing 8
TC0200009281.hg.1	11,18	10,04	2,2	0,0006	0,0209	MZT2B	mitotic spindle organizing protein 2B
TSUnmapped00000135.hg.1	13,1	11,97	2,2	0,0039	0,0575	INPP5D	inositol polyphosphate-5-phosphatase D
TC1100010893.hg.1	10,25	9,11	2,2	0,0015	0,0335	SLC43A1	solute carrier family 43 (amino acid system L transporter), member 1
TC0800008179.hg.1	11,51	10,38	2,2	0,0003	0,0144	RIPK2	receptor-interacting serine-threonine kinase 2
TC0200014764.hg.1	13,12	11,98	2,19	0,0043	0,0603	DPP4	dipeptidyl-peptidase 4
TC0100012778.hg.1	14,99	13,86	2,19	0,0011	0,0291	ENO1	enolase 1, (alpha)
TC2200008859.hg.1	11,81	10,69	2,19	0,0060	0,0736	NDUFA6	NADH dehydrogenase (ubiquinone) 1 alpha subcomplex, 6, 14kDa
TC1000010980.hg.1	11,11	9,99	2,19	0,0033	0,0525	ASCC1	activating signal cointegrator 1 complex subunit 1
TC0500008483.hg.1	9,47	8,34	2,18	0,0015	0,0335	SNX24	sorting nexin 24
TC0900009909.hg.1	9,71	8,58	2,18	0,0002	0,0127	DCTN3	dynactin 3 (p22)
TC1600007550.hg.1	10,33	9,2	2,18	0,0014	0,0324	ZNF720	zinc finger protein 720
TC0900010878.hg.1	8,36	7,24	2,18	0,0030	0,0496	FANCC	Fanconi anemia complementation group C
TC1100013100.hg.1	14,86	13,73	2,18	0,0004	0,0178	ATP5L	ATP synthase, H+ transporting, mitochondrial Fo complex subunit G
TC0600009142.hg.1	11,95	10,83	2,18	0,0002	0,0114	RPF2	ribosome production factor 2 homolog
TC1400010778.hg.1	10,57	9,45	2,18	0,0002	0,0112	TRIP11	thyroid hormone receptor interactor 11
TC0200012288.hg.1	11,36	10,24	2,17	0,0011	0,0293	HNRNPLL	heterogeneous nuclear ribonucleoprotein L-like
TC1100013161.hg.1	10,84	9,73	2,17	0,0020	0,0399	CD59	CD59 molecule, complement regulatory protein
TC1700012262.hg.1	11,72	10,61	2,16	0,0008	0,0250	PSME3	proteasome activator subunit 3
TC1800009306.hg.1	7,83	6,73	2,15	0,0007	0,0237	RNF152	ring finger protein 152
TC1700010358.hg.1	7,5	6,4	2,15	0,0008	0,0244	MYO1D	myosin ID
TC2100008424.hg.1	8,32	7,21	2,15	0,0034	0,0532	SLC19A1	solute carrier family 19 (folate transporter), member 1
TC0700009536.hg.1	8,68	7,57	2,15	0,0007	0,0228	ARHGEF5	Rho guanine nucleotide exchange factor 5
TC1900009970.hg.1	8,49	7,39	2,15	0,0041	0,0593	BST2	bone marrow stromal cell antigen 2
TC0300013989.hg.1	10,83	9,73	2,15	0,0034	0,0536	ABHD14B	abhydrolase domain containing 14B
TC1000010870.hg.1	8,2	7,1	2,14	0,0046	0,0625	SRGN	Memczak2013 ANTISENSE, coding, INTERNAL, UTR3 best transcript NM_002727
TC0100010334.hg.1	15,19	14,09	2,14	9,95E-05	0,0091	UFC1	ubiquitin-fold modifier conjugating enzyme 1
TC0900011612.hg.1	9,39	8,29	2,14	0,0084	0,0876	DPM2	dolichyl-phosphate mannosyltransferase polypeptide 2, regulatory subunit
TC2000007016.hg.1	6,06	4,96	2,14	0,0079	0,0852	GINS1	GINS complex subunit 1 (Psf1 homolog)
TC0700011835.hg.1	9,35	8,25	2,14	0,0020	0,0392	PON2	paraoxonase 2
TC0100012675.hg.1	7,16	6,06	2,14	0,0072	0,0817	ACOT7	acyl-CoA thioesterase 7
TC1700008868.hg.1	10,2	9,11	2,13	0,0058	0,0725	TMEM104	transmembrane protein 104
TC0X00010355.hg.1	8,15	7,06	2,13	0,0032	0,0512	TIMM8A	translocase of inner mitochondrial membrane 8 homolog A (yeast)
TC0200008099.hg.1	5,98	4,89	2,13	0,0025	0,0454	HK2	hexokinase 2
TC1700010584.hg.1	8,6	7,51	2,13	0,0011	0,0290	MIEN1	migration and invasion enhancer 1
TC0500009319.hg.1	14,11	13,02	2,13	0,0013	0,0315	CCNG1	cyclin G1
TC1100007947.hg.1	7,36	6,27	2,13	0,0092	0,0925	ESRRA	estrogen-related receptor alpha
TC0200015349.hg.1	13,55	12,46	2,13	0,0011	0,0290	HSPD1	heat shock 60kDa protein 1 (chaperonin)
TSUnmapped00000726.hg.1	10,52	9,43	2,13	0,0012	0,0302	ZDHHC3	zinc finger, DHHC-type containing 3
TC1800009221.hg.1	7,35	6,26	2,13	0,0027	0,0467	RBBP8; MIR4741	retinoblastoma binding protein 8; microRNA 4741
TC1200012648.hg.1	11,03	9,95	2,12	0,0043	0,0602	MYL6	myosin light chain 6
TC0600013010.hg.1	12,19	11,11	2,12	0,0009	0,0268	MAN1A1	mannosidase, alpha, class 1A, member 1
TC1700011720.hg.1	7,43	6,35	2,12	0,0021	0,0406	FDXR	ferredoxin reductase
TC1800007198.hg.1	7,35	6,27	2,12	0,0069	0,0789	SLC14A1	solute carrier family 14 (urea transporter), member 1 (Kidd blood group)
TC0100018502.hg.1	12,52	11,44	2,12	0,0017	0,0367	GBA	glucosidase, beta, acid
TC0300011151.hg.1	13,89	12,81	2,12	0,0008	0,0245	RPL29	ribosomal protein L29
TSUnmapped00000677.hg.1	14,56	13,48	2,12	0,0025	0,0450	RPL7A	ribosomal protein L7a
TC1200011099.hg.1	13,78	12,7	2,11	0,0006	0,0214	GNS	glucosamine (N-acetyl)-6-sulfatase
TC1000010515.hg.1	13,23	12,15	2,11	0,0004	0,0175	NCOA4	nuclear receptor coactivator 4
TC1900009045.hg.1	14,43	13,35	2,11	6,52E-05	0,0078	RPS5	ribosomal protein S5
TC1700011731.hg.1	11,92	10,84	2,11	0,0011	0,0294	ATP5H	ATP synthase, H+ transporting, mitochondrial Fo complex subunit D
TC0700012684.hg.1	11,83	10,75	2,11	0,0004	0,0178	AKR1B1	aldo-keto reductase family 1, member B1 (aldose reductase)
TC1100008067.hg.1	14,48	13,4	2,11	0,0020	0,0394	RAB1B	RAB1B, member RAS oncogene family
TC0300008369.hg.1	10,44	9,37	2,11	0,0016	0,0349	ATP6V1A	ATPase, H+ transporting, lysosomal 70kDa, V1 subunit A
TC2200008610.hg.1	5,43	4,35	2,1	0,0018	0,0376	FOXRED2	FAD-dependent oxidoreductase domain containing 2
TC0400007978.hg.1	10,73	9,65	2,1	0,0036	0,0551	ENOPH1	enolase-phosphatase 1
TC0500012498.hg.1	13,49	12,42	2,1	0,0008	0,0254	ANXA6	annexin A6
TC0900007576.hg.1	14,75	13,68	2,1	0,0019	0,0380	ANXA1	annexin A1
TC1200012718.hg.1	7,92	6,85	2,1	0,0032	0,0510	PSMD9	proteasome 26S subunit, non-ATPase 9
TC2000006781.hg.1	12,94	11,87	2,1	0,0005	0,0202	SNRPB2	small nuclear ribonucleoprotein polypeptide B
TC0100007333.hg.1	13,33	12,27	2,1	0,0092	0,0922	PITHD1	PITH (C-terminal proteasome-interacting domain of thioredoxin-like) domain containing 1
TSUnmapped00000397.hg.1	11,62	10,55	2,09	0,0077	0,0846	EIF3F	Eukaryotic translation initiation factor 3 subunit F [Source:UniProtKB/Swiss-Prot;Acc:O00303]
TC0800009523.hg.1	9,37	8,3	2,09	0,0058	0,0720	MFHAS1	malignant fibrous histiocytoma amplified sequence 1
TC0300014090.hg.1	12,12	11,06	2,09	0,0026	0,0458	ATP13A3	ATPase type 13A3
TC1600009512.hg.1	11,11	10,04	2,09	0,0030	0,0501	NTAN1	N-terminal asparagine amidase
TC1900007319.hg.1	11,14	10,08	2,09	0,0094	0,0933	MRPL34	mitochondrial ribosomal protein L34
TC1900009823.hg.1	8,36	7,3	2,09	0,0005	0,0197	GIPC1	GIPC PDZ domain containing family, member 1
TC1900008164.hg.1	16,79	15,73	2,09	0,0013	0,0315	RPS19	ribosomal protein S19
TC0600010060.hg.1	10,08	9,01	2,09	0,0047	0,0636	MRPL18	mitochondrial ribosomal protein L18
TC0300011815.hg.1	7,87	6,81	2,09	0,0035	0,0544	DCBLD2	discoidin, CUB and LCCL domain containing 2
TC2200008827.hg.1	11,3	10,24	2,08	0,0001	0,0106	TOB2	transducer of ERBB2, 2
TC1000006816.hg.1	11,78	10,72	2,08	0,0001	0,0094	OPTN	optineurin
TC0900012168.hg.1	11,88	10,82	2,08	0,0017	0,0367	MRRF	mitochondrial ribosome recycling factor
TC1700011716.hg.1	10,05	8,99	2,08	0,0008	0,0242	NAT9	N-acetyltransferase 9 (GCN5-related, putative)
TC0300006489.hg.1	10,58	9,53	2,08	0,0014	0,0328	ARL8B	ADP-ribosylation factor like GTPase 8B
TC0200008501.hg.1	9,63	8,58	2,08	0,0009	0,0260	ITPRIPL1	inositol 1,4,5-trisphosphate receptor interacting protein-like 1
TC1700009928.hg.1	13,11	12,06	2,07	0,0001	0,0094	COPS3	COP9 signalosome subunit 3
TC1600007441.hg.1	9,89	8,84	2,07	0,0034	0,0530	PPP4C	protein phosphatase 4, catalytic subunit
TC1700006939.hg.1	10,08	9,03	2,07	0,0046	0,0627	COX10	COX10 heme A:farnesyltransferase cytochrome c oxidase assembly factor
TC0900007547.hg.1	10,93	9,88	2,07	0,0002	0,0131	C9orf85	chromosome 9 open reading frame 85
TC1600011416.hg.1	8,27	7,22	2,07	0,0009	0,0261	DUS2	dihydrouridine synthase 2
TC0200012072.hg.1	13,62	12,57	2,07	0,0013	0,0309	MPV17	MpV17 mitochondrial inner membrane protein
TC0600013425.hg.1	9,86	8,82	2,07	0,0032	0,0515	ADAT2	adenosine deaminase, tRNA-specific 2
TC2200007382.hg.1	7,06	6,02	2,06	0,0010	0,0282	APOBEC3H	apolipoprotein B mRNA editing enzyme, catalytic polypeptide-like 3H
TSUnmapped00000485.hg.1	10,21	9,17	2,06	0,0096	0,0943	RPS6KA1	ribosomal protein S6 kinase, 90kDa, polypeptide 1
TC1500010251.hg.1	7,75	6,7	2,06	0,0005	0,0187	HOMER2	homer scaffolding protein 2
TC1500010093.hg.1	10,38	9,34	2,06	0,0001	0,0091	ETFA	electron-transfer-flavoprotein, alpha polypeptide
TC1100012730.hg.1	9,1	8,06	2,06	0,0061	0,0742	RPUSD4	RNA pseudouridylate synthase domain containing 4
TC1300009993.hg.1	8,89	7,85	2,06	0,0024	0,0440	BIVM	basic, immunoglobulin-like variable motif containing
TC0100007458.hg.1	11,66	10,63	2,05	0,0003	0,0161	DHDDS	dehydrodolichyl diphosphate synthase subunit
TC1100006634.hg.1	7,74	6,71	2,05	0,0081	0,0861	PGAP2	post-GPI attachment to proteins 2
TC1600009856.hg.1	14,05	13,02	2,05	0,0051	0,0668	EIF3C; EIF3CL	eukaryotic translation initiation factor 3, subunit C; eukaryotic translation initiation factor 3, subunit C-like
TC0100007378.hg.1	7,63	6,6	2,05	0,0007	0,0232	CLIC4	chloride intracellular channel 4
TC1200010917.hg.1	5,79	4,75	2,05	0,0077	0,0844	TIMELESS	timeless circadian clock
TC0300007206.hg.1	11,61	10,58	2,04	0,0009	0,0269	TCAIM	T cell activation inhibitor, mitochondrial
TC1500010924.hg.1	11,84	10,82	2,04	0,0035	0,0540	AP3S2; MIR5009	adaptor-related protein complex 3, sigma 2 subunit; microRNA 5009
TC1900008409.hg.1	12,4	11,38	2,04	0,0001	0,0094	SAE1	SUMO1 activating enzyme subunit 1
TC1700012416.hg.1	12,96	11,93	2,03	0,0022	0,0413	RAB5C	RAB5C, member RAS oncogene family
TC0100008336.hg.1	12,77	11,75	2,03	0,0004	0,0178	SCP2	sterol carrier protein 2
TC0400011920.hg.1	6,61	5,59	2,03	0,0009	0,0269	SLC7A11	solute carrier family 7 (anionic amino acid transporter light chain, xc- system), member 11
TC1700012276.hg.1	8,09	7,08	2,02	0,0072	0,0814	PNPO	pyridoxamine 5-phosphate oxidase
TC1000012585.hg.1	7,27	6,26	2,02	0,0074	0,0824	CHUK	conserved helix-loop-helix ubiquitous kinase
TC1200012801.hg.1	14,12	13,11	2,02	0,0002	0,0133	CS	citrate synthase
TC0600013762.hg.1	13,7	12,69	2,02	0,0040	0,0584	TCP1; SNORA20; SNORA29	t-complex 1; small nucleolar RNA, H/ACA box 20; small nucleolar RNA, H/ACA box 29
TC0600009821.hg.1	6,7	5,69	2,02	0,0003	0,0159	ULBP1	UL16 binding protein 1
TC0800012147.hg.1	11,61	10,59	2,02	0,0086	0,0886	TSTA3	tissue specific transplantation antigen P35B
TC0300008518.hg.1	11,9	10,89	2,01	0,0017	0,0360	GTF2E1	general transcription factor IIE subunit 1
TC1600010734.hg.1	11,96	10,95	2,01	0,0004	0,0175	NOB1	NIN1/RPN12 binding protein 1 homolog
TC1400009225.hg.1	11,31	10,3	2,01	0,0005	0,0196	GMFB	glia maturation factor, beta
TC0300013330.hg.1	9,66	8,66	2,01	0,0022	0,0418	DCUN1D1	DCN1, defective in cullin neddylation 1, domain containing 1
TC0200016713.hg.1	7,05	6,04	2,01	0,0003	0,0144	ANKRD39	ankyrin repeat domain 39
TC1000009851.hg.1	7,12	6,11	2,01	0,0034	0,0534	FRMD4A	FERM domain containing 4A
TC1700006525.hg.1	12,48	11,47	2,01	0,0021	0,0406	RPA1	replication protein A1
TC1600007557.hg.1	12,33	11,33	2,01	0,0044	0,0613	ZNF267	zinc finger protein 267
TC0300008715.hg.1	9,93	8,92	2,01	0,0014	0,0326	EEFSEC	eukaryotic elongation factor, selenocysteine-tRNA-specific
TC0X00009582.hg.1	12,9	11,9	2,01	0,0003	0,0163	UXT	ubiquitously expressed prefoldin like chaperone
TC0900011302.hg.1	11,96	10,95	2	0,0017	0,0367	TNFSF8	tumor necrosis factor (ligand) superfamily, member 8
TC1200012646.hg.1	13,17	12,16	2	0,0009	0,0266	ESYT1	extended synaptotagmin-like protein 1
TC1500008114.hg.1	7,32	6,31	2	0,0005	0,0182	TM6SF1	transmembrane 6 superfamily member 1
TC0700006781.hg.1	9,45	8,45	2	0,0020	0,0398	BZW2	basic leucine zipper and W2 domains 2
TC1900008862.hg.1	11,78	10,79	2	0,0083	0,0873	LAIR2	leukocyte-associated immunoglobulin-like receptor 2
TC0700013382.hg.1	10,34	9,34	2	0,0015	0,0335	KCTD7	potassium channel tetramerization domain containing 7
TC1100007426.hg.1	8,29	7,3	1,99	0,0017	0,0364	SLC35C1	solute carrier family 35 (GDP-fucose transporter), member C1
TC1900006691.hg.1	7,53	6,54	1,99	0,0028	0,0475	CHAF1A	chromatin assembly factor 1, subunit A (p150)
TC1600009883.hg.1	11,73	10,74	1,99	0,0008	0,0252	TUFM; MIR4721	Tu translation elongation factor, mitochondrial; microRNA 4721
TC1600009737.hg.1	10,88	9,89	1,99	0,0007	0,0228	GGA2	golgi-associated, gamma adaptin ear containing, ARF binding protein 2
TSUnmapped00000427.hg.1	12,92	11,93	1,98	0,0010	0,0273	FBL	fibrillarin
TC1200009913.hg.1	10,02	9,03	1,98	0,0025	0,0451	YBX3	Y box binding protein 3
TC0600012293.hg.1	8,72	7,73	1,98	0,0065	0,0769	MB21D1	Mab-21 domain containing 1
TC0200016607.hg.1	9,53	8,55	1,98	0,0051	0,0673	UBE2F	ubiquitin-conjugating enzyme E2F (putative)
TC0400011464.hg.1	10,71	9,73	1,98	0,0011	0,0294	MANBA	mannosidase, beta A, lysosomal
TC1200006557.hg.1	8,62	7,64	1,97	0,0046	0,0628	TIGAR	TP53 induced glycolysis regulatory phosphatase
TC1700008575.hg.1	11,47	10,5	1,97	0,0010	0,0278	PSMC5	proteasome 26S subunit, ATPase 5
TC1100011543.hg.1	9,04	8,07	1,97	0,0011	0,0287	LAMTOR1	late endosomal/lysosomal adaptor, MAPK and MTOR activator 1
TC0200006687.hg.1	9,63	8,66	1,96	0,0007	0,0236	HPCAL1	hippocalcin-like 1
TC0100016839.hg.1	10,7	9,73	1,96	0,0009	0,0259	DENND1B	DENN/MADD domain containing 1B
TC1300009740.hg.1	8,25	7,28	1,96	0,0027	0,0468	LIG4	ligase IV, DNA, ATP-dependent
TC0200010100.hg.1	10,49	9,51	1,96	0,0089	0,0903	AGPS	alkylglycerone phosphate synthase
TC1700012313.hg.1	9,55	8,58	1,96	0,0026	0,0458	MRPL12	mitochondrial ribosomal protein L12
TC1400006537.hg.1	6,64	5,67	1,96	0,0073	0,0820	RNASE3	ribonuclease, RNase A family, 3
TC1700008178.hg.1	13,23	12,26	1,96	0,0025	0,0446	ATP5G1	ATP synthase, H+ transporting, mitochondrial Fo complex subunit C1 (subunit 9)
TC0X00008910.hg.1	6,34	5,37	1,95	0,0028	0,0475	ASMTL	acetylserotonin O-methyltransferase-like
TC0Y00006884.hg.1	6,34	5,37	1,95	0,0028	0,0475	ASMTL	acetylserotonin O-methyltransferase-like
TC1200008474.hg.1	6,18	5,21	1,95	0,0029	0,0490	SOCS2	suppressor of cytokine signaling 2
TC1100009819.hg.1	14,03	13,06	1,95	0,0009	0,0259	NAP1L4	nucleosome assembly protein 1-like 4
TC1900009208.hg.1	10,15	9,19	1,95	0,0051	0,0673	AP3D1	adaptor-related protein complex 3, delta 1 subunit
TC1900011856.hg.1	9,39	8,43	1,95	0,0096	0,0947	CD320	CD320 molecule
TC2000006444.hg.1	7,87	6,91	1,95	0,0009	0,0257	TRIB3	tribbles pseudokinase 3
TC1500010880.hg.1	7,97	7	1,95	0,0030	0,0501	TIPIN	TIMELESS interacting protein
TC2100008538.hg.1	8,22	7,26	1,95	0,0036	0,0552	PWP2	PWP2 periodic tryptophan protein homolog (yeast)
TC0500008539.hg.1	9,36	8,39	1,95	0,0035	0,0543	GRAMD3	GRAM domain containing 3
TC0100012849.hg.1	9,14	8,18	1,95	0,0028	0,0475	CASZ1	castor zinc finger 1
TC1400008689.hg.1	9,75	8,78	1,95	0,0067	0,0782	PSMB5	proteasome subunit beta 5
TC1200008916.hg.1	12,68	11,72	1,95	0,0002	0,0124	PTPN11	protein tyrosine phosphatase, non-receptor type 11
TC0300011651.hg.1	7,66	6,7	1,94	0,0007	0,0228	GBE1	glucan (1,4-alpha-), branching enzyme 1
TC0700010435.hg.1	9,47	8,51	1,94	0,0035	0,0544	CDCA7L	cell division cycle associated 7-like
TC1600011367.hg.1	10,74	9,78	1,94	0,0009	0,0260	SPNS1	spinster homolog 1 (Drosophila)
TC0100015931.hg.1	8,33	7,38	1,94	0,0004	0,0168	PMVK	phosphomevalonate kinase
TC0200012075.hg.1	9,28	8,33	1,93	0,0015	0,0338	ZNF513	zinc finger protein 513
TC0X00010141.hg.1	10,46	9,51	1,93	0,0006	0,0225	CYSLTR1	cysteinyl leukotriene receptor 1
TC0200016571.hg.1	4,1	3,15	1,93	0,0004	0,0169	OSBPL6	oxysterol binding protein-like 6
TC0900006481.hg.1	4,87	3,92	1,92	0,0082	0,0866	VLDLR	very low density lipoprotein receptor
TC1600009722.hg.1	5,8	4,85	1,92	0,0023	0,0426	USP31	ubiquitin specific peptidase 31
TC0600010864.hg.1	11,87	10,93	1,92	0,0047	0,0637	RANBP9	RAN binding protein 9
TC1200010971.hg.1	11,18	10,24	1,92	0,0007	0,0235	DCTN2	dynactin 2 (p50)
TC1100011331.hg.1	14,18	13,24	1,92	0,0094	0,0933	PPP1CA	protein phosphatase 1, catalytic subunit, alpha isozyme
TC1800009223.hg.1	12,32	11,39	1,92	0,0006	0,0218	RNF138	ring finger protein 138, E3 ubiquitin protein ligase
TC1700006804.hg.1	10,82	9,89	1,91	0,0002	0,0139	PFAS	phosphoribosylformylglycinamidine synthase
TC0100009211.hg.1	11,67	10,74	1,91	0,0002	0,0134	RTCA	RNA 3-terminal phosphate cyclase
TC0500011333.hg.1	13,02	12,08	1,91	0,0003	0,0159	TMEM167A	transmembrane protein 167A
TC0800011150.hg.1	8,93	8	1,91	0,0026	0,0460	TP53INP1	tumor protein p53 inducible nuclear protein 1
TC0X00007378.hg.1	9,44	8,5	1,91	0,0019	0,0380	MAGEH1	MAGE family member H1
TC1700007399.hg.1	9,17	8,24	1,91	0,0012	0,0304	ERAL1	Era-like 12S mitochondrial rRNA chaperone 1
TSUnmapped00000349.hg.1	12,88	11,95	1,91	0,0013	0,0315	FBL	fibrillarin
TC0300012445.hg.1	11,22	10,29	1,91	0,0022	0,0414	MRPL3	mitochondrial ribosomal protein L3
TC1100006791.hg.1	14,5	13,57	1,91	0,0078	0,0850	RPL27A; SNORA3A; SNORA3B	ribosomal protein L27a; small nucleolar RNA, H/ACA box 3A; small nucleolar RNA, H/ACA box 3B
TC0100018304.hg.1	8,51	7,58	1,9	0,0051	0,0671	MTX1	metaxin 1
TC1400006715.hg.1	6,48	5,56	1,9	0,0099	0,0957	PCK2	phosphoenolpyruvate carboxykinase 2 (mitochondrial)
TC1400010615.hg.1	10,45	9,53	1,9	0,0023	0,0421	MNAT1	MNAT CDK-activating kinase assembly factor 1
TC1700012076.hg.1	14,5	13,58	1,9	0,0011	0,0289	ARHGDIA	Rho GDP dissociation inhibitor (GDI) alpha
TC0300010975.hg.1	6,63	5,71	1,9	0,0033	0,0522	KIF9	kinesin family member 9
TC0500008568.hg.1	9,23	8,31	1,9	0,0051	0,0670	SLC12A2	solute carrier family 12 (sodium/potassium/chloride transporter), member 2
TC0700013591.hg.1	13,4	12,48	1,9	0,0010	0,0281	ATP5J2	ATP synthase, H+ transporting, mitochondrial Fo complex subunit F2
TC0900011959.hg.1	8,72	7,8	1,89	0,0010	0,0280	UBAC1	UBA domain containing 1
TC0100006675.hg.1	13,85	12,93	1,89	0,0061	0,0742	KCNAB2	potassium channel, voltage gated subfamily A regulatory beta subunit 2
TC2100008297.hg.1	5,14	4,22	1,89	0,0014	0,0328	SIK1	salt-inducible kinase 1
TC2200009328.hg.1	12,19	11,28	1,89	0,0054	0,0691	HPS4	Hermansky-Pudlak syndrome 4
TC1100010546.hg.1	9,21	8,3	1,89	0,0028	0,0477	COMMD9	COMM domain containing 9
TC0400007243.hg.1	9,7	8,78	1,89	0,0060	0,0735	PGM2	phosphoglucomutase 2
TC1200010221.hg.1	4,84	3,93	1,89	0,0035	0,0539	MANSC4	MANSC domain containing 4
TC0300006491.hg.1	11,23	10,32	1,89	0,0024	0,0434	EDEM1	ER degradation enhancer, mannosidase alpha-like 1
TC1600008226.hg.1	12,15	11,23	1,88	0,0013	0,0312	NIP7	NIP7, nucleolar pre-rRNA processing protein
TC1200012716.hg.1	12,3	11,38	1,88	0,0062	0,0748	COX6A1	cytochrome c oxidase subunit VIa polypeptide 1
TC0100015236.hg.1	11	10,08	1,88	0,0033	0,0521	LAMTOR5	late endosomal/lysosomal adaptor, MAPK and MTOR activator 5
TC1100013041.hg.1	9,29	8,38	1,88	0,0039	0,0576	VPS51	vacuolar protein sorting 51 homolog (S. cerevisiae)
TC0700012906.hg.1	6,4	5,49	1,88	0,0026	0,0455	ARHGEF35	Rho guanine nucleotide exchange factor 35
TC0700011847.hg.1	8,62	7,71	1,88	0,0004	0,0165	SLC25A13	solute carrier family 25 (aspartate/glutamate carrier), member 13
TC0900009860.hg.1	10,91	10	1,88	0,0050	0,0662	AQP3	aquaporin 3 (Gill blood group)
TC0600010960.hg.1	11,99	11,08	1,88	0,0004	0,0171	TPMT	thiopurine S-methyltransferase
TC0500011095.hg.1	10,24	9,34	1,88	0,0062	0,0748	MRPS27	mitochondrial ribosomal protein S27
TC1500008286.hg.1	8,91	8	1,88	0,0012	0,0307	ZNF710	zinc finger protein 710
TC0600009256.hg.1	4,92	4,01	1,87	0,0026	0,0458	DCBLD1	discoidin, CUB and LCCL domain containing 1
TC1600007354.hg.1	14,98	14,08	1,87	0,0054	0,0692	EIF3C; EIF3CL	eukaryotic translation initiation factor 3, subunit C; eukaryotic translation initiation factor 3, subunit C-like
TC1100006998.hg.1	13,66	12,76	1,87	0,0030	0,0498	GTF2H1	general transcription factor IIH subunit 1
TC1100010738.hg.1	8,57	7,67	1,86	0,0016	0,0352	PSMC3	proteasome 26S subunit, ATPase 3
TC1800008285.hg.1	11,74	10,84	1,86	0,0009	0,0260	NPC1	Niemann-Pick disease, type C1
TC0X00008759.hg.1	8,77	7,88	1,86	0,0072	0,0812	NSDHL	NAD(P) dependent steroid dehydrogenase-like
TC1700008564.hg.1	9,1	8,21	1,86	0,0013	0,0314	TACO1	translational activator of mitochondrially encoded cytochrome c oxidase I
TSUnmapped00000776.hg.1	12,99	12,09	1,86	0,0018	0,0370	FBL	fibrillarin
TC1100008673.hg.1	7,53	6,64	1,86	0,0042	0,0602	TMEM135	transmembrane protein 135
TC1100012033.hg.1	10,52	9,63	1,85	0,0005	0,0183	MTMR2	myotubularin related protein 2
TC0100017836.hg.1	11,9	11,01	1,85	0,0037	0,0557	LYST	lysosomal trafficking regulator
TC0600011674.hg.1	11,45	10,56	1,85	0,0053	0,0684	PPIL1	peptidylprolyl isomerase (cyclophilin)-like 1
TC0500007667.hg.1	9,15	8,27	1,85	0,0011	0,0290	MRPS36	mitochondrial ribosomal protein S36
TC1300006729.hg.1	10,05	9,17	1,85	0,0088	0,0896	POMP	proteasome maturation protein
TC1000011885.hg.1	7,82	6,94	1,84	0,0006	0,0212	DCLRE1A	DNA cross-link repair 1A
TC2000009909.hg.1	11,78	10,9	1,84	0,0009	0,0264	RALY	RALY heterogeneous nuclear ribonucleoprotein
TC0800006983.hg.1	12,21	11,33	1,84	0,0019	0,0388	PPP3CC	protein phosphatase 3, catalytic subunit, gamma isozyme
TC0500006730.hg.1	11,12	10,24	1,84	0,0003	0,0156	CCT5	chaperonin containing TCP1, subunit 5 (epsilon)
TC0900006539.hg.1	7,79	6,91	1,84	0,0084	0,0874	JAK2	Memczak2013 ALT_ACCEPTOR, ALT_DONOR, coding, INTERNAL, intronic best transcript NM_004972
TC0600009140.hg.1	10	9,12	1,84	0,0032	0,0516	GTF3C6	general transcription factor IIIC subunit 6
TC1400007712.hg.1	9,96	9,09	1,83	0,0011	0,0285	BATF	basic leucine zipper transcription factor, ATF-like
TC0500012299.hg.1	5,06	4,19	1,83	0,0085	0,0882	PCDH12	protocadherin 12
TC1400008905.hg.1	8,84	7,96	1,83	0,0016	0,0345	SPTSSA	serine palmitoyltransferase, small subunit A
TC0200016654.hg.1	13,57	12,7	1,83	0,0052	0,0679	COX7A2L	cytochrome c oxidase subunit VIIa polypeptide 2 like
TC1900008118.hg.1	6,83	5,96	1,83	0,0016	0,0352	ITPKC	inositol-trisphosphate 3-kinase C
TC0200011919.hg.1	9,53	8,66	1,83	0,0063	0,0752	LDAH	lipid droplet associated hydrolase
TC0600007800.hg.1	14,89	14,02	1,83	0,0048	0,0645	RPL10A	ribosomal protein L10a
TC0500012147.hg.1	13,69	12,82	1,83	0,0018	0,0370	HNRNPA0	heterogeneous nuclear ribonucleoprotein A0
TC1400010339.hg.1	12,31	11,44	1,83	0,0061	0,0742	C14orf2	chromosome 14 open reading frame 2
TC1400009787.hg.1	11,64	10,78	1,82	0,0007	0,0238	SPTLC2	serine palmitoyltransferase, long chain base subunit 2
TC0500008849.hg.1	8,36	7,49	1,82	0,0003	0,0155	CYSTM1	cysteine-rich transmembrane module containing 1
TC0900007117.hg.1	10,48	9,61	1,82	0,0015	0,0342	CLTA	clathrin, light chain A
TC0500013064.hg.1	7,12	6,26	1,82	0,0025	0,0451	MGAT4B	mannosyl (alpha-1,3-)-glycoprotein beta-1,4-N-acetylglucosaminyltransferase, isozyme B
TC2100008030.hg.1	8,24	7,37	1,82	0,0014	0,0328	RCAN1	regulator of calcineurin 1
TC0400006987.hg.1	11,43	10,57	1,82	0,0028	0,0473	LAP3	leucine aminopeptidase 3
TC1100009445.hg.1	9,06	8,2	1,82	0,0093	0,0929	FAM118B	family with sequence similarity 118, member B
TC1000012491.hg.1	8,31	7,45	1,82	0,0062	0,0748	ENTPD7	ectonucleoside triphosphate diphosphohydrolase 7
TC1200008677.hg.1	16,11	15,25	1,82	0,0027	0,0467	RPL18A	ribosomal protein L18a
TC2000010006.hg.1	12,1	11,24	1,82	0,0032	0,0515	EIF6	eukaryotic translation initiation factor 6
TC0100011736.hg.1	12,28	11,42	1,82	0,0057	0,0715	DEGS1	delta(4)-desaturase, sphingolipid 1
TC1900008433.hg.1	12,5	11,64	1,82	0,0013	0,0314	GLTSCR2; SNORD23	glioma tumor suppressor candidate region gene 2; small nucleolar RNA, C/D box 23
TC0200016774.hg.1	6,49	5,63	1,82	0,0087	0,0889	ABCB6	ATP binding cassette subfamily B member 6 (Langereis blood group)
TC1900008840.hg.1	15,75	14,89	1,81	0,0052	0,0679	RPS9	ribosomal protein S9
TC0X00011173.hg.1	13,45	12,6	1,81	0,0093	0,0929	IDH3G	isocitrate dehydrogenase 3 (NAD+) gamma
TC0X00007012.hg.1	13,79	12,93	1,81	0,0007	0,0226	ATP6AP2	ATPase, H+ transporting, lysosomal accessory protein 2
TC0900008795.hg.1	8,32	7,46	1,81	0,0012	0,0309	RALGPS1	Ral GEF with PH domain and SH3 binding motif 1
TC1100013146.hg.1	9,8	8,95	1,8	0,0016	0,0351	PSMA1	proteasome subunit alpha 1
TC1100008983.hg.1	8,72	7,87	1,8	0,0003	0,0164	ACAT1	acetyl-CoA acetyltransferase 1
TC0X00011198.hg.1	8,41	7,57	1,8	0,0006	0,0208	DNASE1L1	deoxyribonuclease I-like 1
TC1900009201.hg.1	10,29	9,44	1,8	0,0074	0,0825	MKNK2	MAP kinase interacting serine/threonine kinase 2
TC0100007980.hg.1	8,37	7,53	1,79	0,0098	0,0952	CTPS1	CTP synthase 1
TC0600012038.hg.1	9,77	8,93	1,79	0,0074	0,0827	MCM3	minichromosome maintenance complex component 3
TC0700009692.hg.1	8,09	7,25	1,79	0,0019	0,0380	SLC4A2	solute carrier family 4 (anion exchanger), member 2
TC0100006729.hg.1	13,26	12,42	1,78	0,0006	0,0218	PARK7	parkinson protein 7
TSUnmapped00000344.hg.1	11,28	10,45	1,78	0,0004	0,0175	FBL	fibrillarin
TC0300009258.hg.1	5,83	5	1,78	0,0010	0,0273	MME	membrane metallo-endopeptidase
TC2200008654.hg.1	12,75	11,92	1,78	0,0005	0,0204	MFNG	MFNG O-fucosylpeptide 3-beta-N-acetylglucosaminyltransferase
TC0X00007369.hg.1	7,49	6,65	1,78	0,0027	0,0467	APEX2	APEX nuclease (apurinic/apyrimidinic endonuclease) 2
TC0100006852.hg.1	13,41	12,58	1,78	0,0005	0,0205	UBIAD1	UbiA prenyltransferase domain containing 1
TC1000008328.hg.1	10,72	9,89	1,78	0,0007	0,0236	FAM35A	family with sequence similarity 35, member A
TC1900011636.hg.1	11,69	10,86	1,78	0,0038	0,0567	UBE2M	ubiquitin-conjugating enzyme E2M
TC0200013641.hg.1	7,92	7,09	1,78	0,0060	0,0737	CHST10	carbohydrate sulfotransferase 10
TC0100008103.hg.1	16,6	15,77	1,78	0,0021	0,0406	RPS8; SNORD55; SNORD46; SNORD38A; SNORD38B	ribosomal protein S8; small nucleolar RNA, C/D box 55; small nucleolar RNA, C/D box 46; small nucleolar RNA, C/D box 38A; small nucleolar RNA, C/D box 38B
TC0500011212.hg.1	11,88	11,05	1,78	0,0051	0,0673	TBCA	tubulin folding cofactor A
TC0X00010671.hg.1	11,38	10,56	1,77	0,0074	0,0825	LAMP2	lysosomal-associated membrane protein 2
TC0300013786.hg.1	12,23	11,41	1,77	0,0097	0,0949	ARPC4	actin related protein 2/3 complex subunit 4
TC0900008803.hg.1	4,95	4,12	1,77	0,0022	0,0417	SLC2A8	solute carrier family 2 (facilitated glucose transporter), member 8
TSUnmapped00000061.hg.1	13,52	12,69	1,77	0,0030	0,0500	FBL	fibrillarin
TC0200012418.hg.1	12,05	11,22	1,77	0,0077	0,0844	LRPPRC	leucine-rich pentatricopeptide repeat containing
TC0500012070.hg.1	11,19	10,37	1,77	0,0055	0,0697	CDKN2AIPNL	CDKN2A interacting protein N-terminal like
TC0200016595.hg.1	16,78	15,95	1,77	0,0048	0,0650	RPL37A	ribosomal protein L37a
TC0X00008097.hg.1	9,83	9	1,77	0,0043	0,0608	NXT2	nuclear transport factor 2-like export factor 2
TC0400011973.hg.1	6,19	5,37	1,77	0,0038	0,0568	CLGN	calmegin
TC1200012843.hg.1	13,69	12,87	1,76	0,0013	0,0315	ARPC3	actin related protein 2/3 complex subunit 3
TC1700012484.hg.1	6,15	5,34	1,76	0,0011	0,0285	PYCR1	pyrroline-5-carboxylate reductase 1
TC1500009984.hg.1	10,02	9,21	1,76	0,0012	0,0308	NPTN	neuroplastin
TC0300012007.hg.1	10,37	9,55	1,76	0,0011	0,0293	CD200R1	CD200 receptor 1
TC1400007441.hg.1	5,17	4,36	1,76	0,0046	0,0628	AKAP5	A kinase (PRKA) anchor protein 5
TC1700009504.hg.1	9,79	8,98	1,76	0,0022	0,0413	ANKFY1	ankyrin repeat and FYVE domain containing 1
TC0100017617.hg.1	7,3	6,48	1,76	0,0093	0,0929	HIST3H2A	histone cluster 3, H2a
TC0600012658.hg.1	11,38	10,57	1,76	0,0005	0,0190	CCNC	cyclin C
TC1200010201.hg.1	9,68	8,87	1,76	0,0092	0,0924	TM7SF3	transmembrane 7 superfamily member 3
TC1900007754.hg.1	9,43	8,62	1,75	0,0031	0,0501	NUDT19	nudix hydrolase 19
TC1000008574.hg.1	11,3	10,49	1,75	0,0006	0,0219	PGAM1	phosphoglycerate mutase 1 (brain)
TC1100011157.hg.1	10,42	9,61	1,75	0,0007	0,0239	PPP1R14B	protein phosphatase 1, regulatory (inhibitor) subunit 14B
TC1900008013.hg.1	11,61	10,8	1,75	0,0023	0,0424	PSMD8	proteasome 26S subunit, non-ATPase 8
TC1500009952.hg.1	12,87	12,06	1,75	0,0036	0,0546	PKM	pyruvate kinase, muscle
TC0300013991.hg.1	10,93	10,12	1,75	0,0078	0,0846	TWF2	twinfilin actin binding protein 2
TC0500007772.hg.1	15,47	14,66	1,75	0,0006	0,0208	BTF3	basic transcription factor 3
TC1100006731.hg.1	12,22	11,41	1,74	0,0098	0,0955	ILK	integrin linked kinase
TC1700011059.hg.1	11,11	10,31	1,74	0,0007	0,0230	SLC35B1	solute carrier family 35, member B1
TC0800008467.hg.1	10,77	9,97	1,74	0,0054	0,0693	ATP6V1C1	ATPase, H+ transporting, lysosomal 42kDa, V1 subunit C1
TC1000011948.hg.1	10,99	10,19	1,74	0,0073	0,0821	PDZD8	PDZ domain containing 8
TC1700012259.hg.1	7,75	6,95	1,74	0,0006	0,0209	NAGLU	N-acetylglucosaminidase, alpha
TC2200007780.hg.1	8,04	7,24	1,74	0,0054	0,0691	CRELD2	cysteine rich with EGF-like domains 2
TC1100010051.hg.1	11,33	10,53	1,74	0,0044	0,0615	TMEM9B	TMEM9 domain family, member B
TC1800007471.hg.1	6,98	6,18	1,74	0,0067	0,0782	PMAIP1	phorbol-12-myristate-13-acetate-induced protein 1
TC1700012345.hg.1	10,46	9,66	1,74	0,0054	0,0692	CTDNEP1	CTD nuclear envelope phosphatase 1
TC0700012695.hg.1	9,95	9,15	1,74	0,0012	0,0307	C7orf49	chromosome 7 open reading frame 49
TC1600009642.hg.1	10,08	9,28	1,74	0,0031	0,0508	GDE1	glycerophosphodiester phosphodiesterase 1
TC0200014857.hg.1	8,63	7,83	1,74	0,0066	0,0777	FASTKD1	FAST kinase domains 1
TC1200012068.hg.1	10,36	9,56	1,74	0,0041	0,0591	C12orf49	chromosome 12 open reading frame 49
TC0900007680.hg.1	12,63	11,83	1,74	0,0012	0,0299	TLE4	transducin-like enhancer of split 4
TC0100015994.hg.1	12,47	11,68	1,73	0,0015	0,0338	CCT3	chaperonin containing TCP1, subunit 3 (gamma)
TC1700012187.hg.1	7,48	6,69	1,73	0,0019	0,0390	TNFSF12-TNFSF13	TNFSF12-TNFSF13 readthrough
TSUnmapped00000488.hg.1	11,78	10,99	1,73	0,0020	0,0399	ZDHHC3	zinc finger, DHHC-type containing 3
TC1800008116.hg.1	11,42	10,63	1,73	0,0010	0,0273	AFG3L2	AFG3-like AAA ATPase 2
TC0900012011.hg.1	12,97	12,18	1,73	0,0011	0,0286	EDF1	endothelial differentiation-related factor 1
TC0200016702.hg.1	9,71	8,92	1,73	0,0007	0,0231	POLR1A	polymerase (RNA) I polypeptide A
TC1700010200.hg.1	10,96	10,17	1,73	0,0021	0,0408	ALDOC	aldolase C, fructose-bisphosphate
TC0100010185.hg.1	11,46	10,67	1,73	0,0038	0,0562	APOA1BP	apolipoprotein A-I binding protein
TC0500011208.hg.1	9,31	8,52	1,73	0,0030	0,0501	WDR41	WD repeat domain 41
TC1200012876.hg.1	10,23	9,44	1,73	0,0030	0,0501	CHFR	checkpoint with forkhead and ring finger domains, E3 ubiquitin protein ligase
TC0400011578.hg.1	10,39	9,6	1,73	0,0008	0,0248	CASP6	caspase 6
TC2200008609.hg.1	10,72	9,93	1,73	0,0027	0,0467	TXN2	thioredoxin 2
TC1100006810.hg.1	12,15	11,36	1,72	0,0083	0,0873	IPO7; SNORA23	importin 7; small nucleolar RNA, H/ACA box 23
TC0400012027.hg.1	9,51	8,72	1,72	0,0076	0,0840	ANAPC10	anaphase promoting complex subunit 10
TC2000010027.hg.1	12,65	11,87	1,72	0,0049	0,0653	TMEM189-UBE2V1	TMEM189-UBE2V1 readthrough
TC0500009614.hg.1	12,66	11,87	1,72	0,0046	0,0632	PRELID1	PRELI domain containing 1
TC1400009223.hg.1	9,6	8,82	1,72	0,0023	0,0422	CNIH1	cornichon family AMPA receptor auxiliary protein 1
TC0900007992.hg.1	12,07	11,29	1,72	0,0097	0,0949	FAM120A	family with sequence similarity 120A
TC0100018509.hg.1	8,52	7,75	1,72	0,0008	0,0248	GLMP	glycosylated lysosomal membrane protein
TC1200011543.hg.1	9,97	9,19	1,71	0,0021	0,0405	PGAM1	Homo sapiens phosphoglycerate mutase 1 (brain), mRNA (cDNA clone MGC:8462 IMAGE:2821567), complete cds.; Homo sapiens phosphoglycerate mutase 1 (brain), mRNA (cDNA clone MGC:19732 IMAGE:3604026), complete cds.; Homo sapiens phosphoglycerate mutase 1 (brain), mRNA (cDNA clone MGC:15086 IMAGE:4299008), complete cds.; Homo sapiens phosphoglycerate mutase 1 (brain), mRNA (cDNA clone MGC:61519 IMAGE:5…
TC0100009414.hg.1	14,16	13,39	1,71	0,0010	0,0273	ATP5F1	ATP synthase, H+ transporting, mitochondrial Fo complex subunit B1
TC1700010927.hg.1	11,63	10,86	1,71	0,0035	0,0541	CDC27	cell division cycle 27
TC0800010823.hg.1	11,33	10,56	1,71	0,0060	0,0735	TCEB1	transcription elongation factor B (SIII), polypeptide 1 (15kDa, elongin C)
TC1100007210.hg.1	13,42	12,65	1,71	0,0004	0,0178	EIF3M	eukaryotic translation initiation factor 3, subunit M
TC0400007734.hg.1	4,67	3,9	1,71	0,0048	0,0645	TMPRSS11E	transmembrane protease, serine 11E
TC0900009957.hg.1	8	7,23	1,7	0,0028	0,0475	HINT2	histidine triad nucleotide binding protein 2
TC0100006723.hg.1	10,56	9,79	1,7	0,0069	0,0797	VAMP3	vesicle associated membrane protein 3
TC1100006771.hg.1	13,56	12,79	1,7	0,0085	0,0882	EIF3F	eukaryotic translation initiation factor 3, subunit F
TC1900011675.hg.1	14,04	13,27	1,7	0,0056	0,0706	C19orf53	chromosome 19 open reading frame 53
TC1900010951.hg.1	10,05	9,29	1,7	0,0067	0,0779	SNRPD2	small nuclear ribonucleoprotein D2 polypeptide
TC0600012514.hg.1	8,66	7,9	1,7	0,0006	0,0221	AKIRIN2	akirin 2
TC0400007559.hg.1	10,51	9,75	1,7	0,0032	0,0520	TMEM165	transmembrane protein 165
TSUnmapped00000597.hg.1	11,08	10,32	1,7	0,0099	0,0960	PSMC4	proteasome 26S subunit, ATPase 4 [Source:HGNC Symbol;Acc:HGNC:9551]
TC0900011596.hg.1	7,12	6,35	1,7	0,0011	0,0292	TOR2A	torsin family 2, member A
TC1200007895.hg.1	14,03	13,27	1,69	0,0054	0,0695	OS9	osteosarcoma amplified 9, endoplasmic reticulum lectin
TC0500012179.hg.1	10,76	10	1,69	0,0007	0,0238	ETF1	eukaryotic translation termination factor 1
TC1300006676.hg.1	6,93	6,17	1,69	0,0007	0,0241	RASL11A	RAS-like, family 11, member A
TC0200016732.hg.1	10,83	10,07	1,69	0,0007	0,0232	MZT2A; MIR4784	mitotic spindle organizing protein 2A; microRNA 4784
TC2000006813.hg.1	10,13	9,37	1,69	0,0021	0,0410	MGME1	mitochondrial genome maintenance exonuclease 1
TC1000010022.hg.1	15,57	14,81	1,69	0,0041	0,0591	PIP4K2A	phosphatidylinositol-5-phosphate 4-kinase, type II, alpha
TC1600011329.hg.1	6,47	5,71	1,69	0,0036	0,0552	TBC1D24	TBC1 domain family, member 24
TC0900008574.hg.1	8,43	7,67	1,69	0,0067	0,0782	TRIM32	tripartite motif containing 32
TC1700007262.hg.1	7,8	7,05	1,69	0,0095	0,0937	MAP2K3	mitogen-activated protein kinase kinase 3
TC0700008560.hg.1	10,83	10,08	1,69	0,0019	0,0391	GNB2	guanine nucleotide binding protein (G protein), beta polypeptide 2
TC0200007015.hg.1	12,88	12,13	1,69	0,0020	0,0396	RAB10	RAB10, member RAS oncogene family
TC0200016584.hg.1	10,97	10,21	1,69	0,0040	0,0586	HSPE1	heat shock 10kDa protein 1
TC1800008584.hg.1	12,43	11,68	1,69	0,0011	0,0287	ATP5A1	ATP synthase, H+ transporting, mitochondrial F1 complex, alpha subunit 1, cardiac muscle
TC0100008114.hg.1	9	8,25	1,69	0,0037	0,0557	UROD	uroporphyrinogen decarboxylase
TC0900012033.hg.1	10,2	9,45	1,69	0,0006	0,0218	DPP7	dipeptidyl-peptidase 7
TC0800012212.hg.1	9,95	9,2	1,69	0,0017	0,0360	SLC39A4	solute carrier family 39 (zinc transporter), member 4
TC0100008033.hg.1	7,19	6,44	1,69	0,0012	0,0308	ERMAP	erythroblast membrane-associated protein (Scianna blood group)
TC1200010927.hg.1	15,03	14,28	1,69	0,0064	0,0762	ATP5B	ATP synthase, H+ transporting, mitochondrial F1 complex, beta polypeptide
TC1600008888.hg.1	16,6	15,84	1,69	0,0034	0,0533	RPL13; SNORD68	ribosomal protein L13; small nucleolar RNA, C/D box 68
TC1500007926.hg.1	11,45	10,7	1,69	0,0038	0,0562	RCN2	reticulocalbin 2, EF-hand calcium binding domain
TC1400010377.hg.1	10,36	9,61	1,69	0,0052	0,0675	AKT1	v-akt murine thymoma viral oncogene homolog 1
TC1900009316.hg.1	17,71	16,96	1,68	0,0012	0,0294	EEF2; SNORD37	eukaryotic translation elongation factor 2; small nucleolar RNA, C/D box 37
TC0600006793.hg.1	9,48	8,73	1,68	0,0014	0,0324	CDYL	chromodomain protein, Y-like
TC0700012427.hg.1	12,36	11,61	1,68	0,0062	0,0750	FAM3C	family with sequence similarity 3, member C
TC1100011737.hg.1	11,66	10,91	1,68	0,0025	0,0451	NDUFC2-KCTD14; NDUFC2; KCTD14	NDUFC2-KCTD14 readthrough; NADH dehydrogenase (ubiquinone) 1, subcomplex unknown, 2, 14.5kDa; potassium channel tetramerization domain containing 14
TC1300008793.hg.1	8,45	7,7	1,68	0,0032	0,0510	TSC22D1	TSC22 domain family, member 1
TC0100008591.hg.1	7,71	6,96	1,68	0,0022	0,0418	PGM1	phosphoglucomutase 1
TC1700010693.hg.1	12,07	11,33	1,68	0,0043	0,0609	ACLY	ATP citrate lyase
TC0900009268.hg.1	9,28	8,53	1,68	0,0082	0,0865	NDOR1	NADPH dependent diflavin oxidoreductase 1
TC0100009955.hg.1	11,89	11,14	1,68	0,0022	0,0413	PSMB4	proteasome subunit beta 4
TC0100018471.hg.1	8,89	8,14	1,68	0,0032	0,0518	WARS2	tryptophanyl tRNA synthetase 2, mitochondrial
TC1100012717.hg.1	8,82	8,08	1,68	0,0092	0,0927	PUS3	pseudouridylate synthase 3
TC1600010450.hg.1	8,69	7,94	1,68	0,0011	0,0289	CIAPIN1	cytokine induced apoptosis inhibitor 1
TC0600012827.hg.1	5,77	5,03	1,67	0,0053	0,0687	WASF1	WAS protein family, member 1
TC0600014142.hg.1	13,71	12,97	1,67	0,0078	0,0847	PTP4A1	protein tyrosine phosphatase type IVA, member 1
TC0600014139.hg.1	9,58	8,84	1,67	0,0050	0,0663	PRIM2	primase, DNA, polypeptide 2 (58kDa)
TC1300007791.hg.1	10,35	9,61	1,67	0,0020	0,0392	IPO5	importin 5
TC1700010599.hg.1	11,6	10,86	1,67	0,0027	0,0461	MED24; MIR6884	mediator complex subunit 24; microRNA 6884
TC0100011276.hg.1	11,75	11,01	1,67	0,0034	0,0530	SNRPE	small nuclear ribonucleoprotein polypeptide E
TC0800007382.hg.1	5,89	5,16	1,67	0,0074	0,0825	IDO1	indoleamine 2,3-dioxygenase 1
TC0200012076.hg.1	12,08	11,34	1,67	0,0015	0,0342	PPM1G	protein phosphatase, Mg2+/Mn2+ dependent, 1G
TC1100007948.hg.1	7,93	7,2	1,66	0,0009	0,0265	PRDX5	peroxiredoxin 5
TC1000010438.hg.1	14,95	14,22	1,66	0,0021	0,0407	HNRNPF	heterogeneous nuclear ribonucleoprotein F
TC0300013934.hg.1	10,62	9,89	1,66	0,0007	0,0239	EMC3	ER membrane protein complex subunit 3
TC2200009333.hg.1	9,94	9,21	1,66	0,0004	0,0180	AP1B1	adaptor-related protein complex 1, beta 1 subunit
TC1000007603.hg.1	13,31	12,58	1,66	0,0019	0,0380	FAM21A	family with sequence similarity 21, member A
TC1500007174.hg.1	12,05	11,32	1,66	0,0084	0,0876	EID1	EP300 interacting inhibitor of differentiation 1
TC1500010926.hg.1	10,51	9,78	1,66	0,0022	0,0413	C15orf38-AP3S2	C15orf38-AP3S2 readthrough
TC1900010675.hg.1	13,32	12,59	1,66	0,0035	0,0539	FBL	fibrillarin
TC0400011791.hg.1	5,3	4,57	1,66	0,0083	0,0872	ANKRD50	ankyrin repeat domain 50
TC0200009964.hg.1	13,36	12,63	1,66	0,0073	0,0822	HAT1	histone acetyltransferase 1
TC0900009579.hg.1	7,89	7,16	1,66	0,0026	0,0459	ZDHHC21	zinc finger, DHHC-type containing 21
TC1800008281.hg.1	6,6	5,87	1,66	0,0079	0,0851	TMEM241	transmembrane protein 241
TC1600009420.hg.1	13,77	13,05	1,66	0,0037	0,0559	RSL1D1	ribosomal L1 domain containing 1
TC1100007790.hg.1	14,42	13,7	1,66	0,0063	0,0752	CD5	CD5 molecule
TC0700007098.hg.1	13,64	12,91	1,65	0,0047	0,0637	GARS	glycyl-tRNA synthetase
TC0100008369.hg.1	7,4	6,67	1,65	0,0081	0,0861	LRRC42	leucine rich repeat containing 42
TC0700010910.hg.1	8,95	8,23	1,65	0,0079	0,0851	POLD2	polymerase (DNA directed), delta 2, accessory subunit
TC0300010209.hg.1	10,21	9,49	1,65	0,0051	0,0673	TADA3	transcriptional adaptor 3
TC0200008260.hg.1	10,18	9,46	1,65	0,0093	0,0929	VAMP8	vesicle associated membrane protein 8
TC0700006662.hg.1	11,45	10,72	1,65	0,0042	0,0597	C1GALT1	core 1 synthase, glycoprotein-N-acetylgalactosamine 3-beta-galactosyltransferase 1
TC1900008019.hg.1	16,05	15,33	1,65	0,0054	0,0696	EIF3K	eukaryotic translation initiation factor 3, subunit K
TC0800010490.hg.1	9,99	9,27	1,65	0,0027	0,0467	TMEM68	transmembrane protein 68
TC0200016419.hg.1	10,45	9,73	1,65	0,0011	0,0287	GPN1	GPN-loop GTPase 1
TC1100011611.hg.1	7,27	6,55	1,65	0,0062	0,0745	PGM2L1	phosphoglucomutase 2-like 1
TC0100013267.hg.1	10,49	9,77	1,65	0,0016	0,0350	LUZP1	leucine zipper protein 1
TC0X00008833.hg.1	10,44	9,72	1,65	0,0020	0,0399	FAM50A	family with sequence similarity 50, member A
TC1200011870.hg.1	9,56	8,84	1,65	0,0018	0,0370	KCTD10	potassium channel tetramerization domain containing 10
TC1100011545.hg.1	10,91	10,2	1,64	0,0017	0,0363	ANAPC15	anaphase promoting complex subunit 15
TC1900009188.hg.1	10,04	9,32	1,64	0,0063	0,0755	REXO1; MIR1909	REX1, RNA exonuclease 1 homolog; microRNA 1909
TC0400009754.hg.1	9,32	8,6	1,64	0,0038	0,0562	LETM1	leucine zipper-EF-hand containing transmembrane protein 1
TC0200011548.hg.1	10,63	9,92	1,64	0,0012	0,0307	TSSC1	tumor suppressing subtransferable candidate 1
TC0X00006789.hg.1	10,68	9,96	1,64	0,0029	0,0494	FAM3C2	FAM3C pseudogene
TC1000006995.hg.1	10,42	9,71	1,64	0,0061	0,0742	COMMD3-BMI1; BMI1; COMMD3	COMMD3-BMI1 readthrough; BMI1 proto-oncogene, polycomb ring finger; COMM domain containing 3
TC0300012132.hg.1	12,07	11,35	1,64	0,0044	0,0615	GSK3B	glycogen synthase kinase 3 beta
TC1000011323.hg.1	11,79	11,07	1,64	0,0032	0,0515	GLUD1	glutamate dehydrogenase 1
TC1500007551.hg.1	8,68	7,97	1,64	0,0045	0,0623	TRIP4	thyroid hormone receptor interactor 4
TC0100015875.hg.1	14,26	13,55	1,63	0,0025	0,0450	ILF2	interleukin enhancer binding factor 2
TC0X00007529.hg.1	11,99	11,28	1,63	0,0009	0,0263	IGBP1	immunoglobulin (CD79A) binding protein 1
TC1000008595.hg.1	7,23	6,52	1,63	0,0064	0,0762	R3HCC1L	R3H domain and coiled-coil containing 1-like
TC0400010784.hg.1	11,6	10,9	1,63	0,0021	0,0408	NOA1	nitric oxide associated 1
TC0800009252.hg.1	8,75	8,04	1,63	0,0066	0,0775	SLC52A2	solute carrier family 52 (riboflavin transporter), member 2
TC0700013419.hg.1	10,6	9,89	1,63	0,0063	0,0752	ARPC1A	actin related protein 2/3 complex subunit 1A
TC0900012173.hg.1	7,28	6,57	1,63	0,0031	0,0504	GARNL3	GTPase activating Rap/RanGAP domain-like 3
TC2200009273.hg.1	11,14	10,44	1,63	0,0074	0,0824	APOBEC3F	apolipoprotein B mRNA editing enzyme, catalytic polypeptide-like 3F
TC1400010015.hg.1	9,78	9,08	1,63	0,0042	0,0600	ITPK1	inositol-tetrakisphosphate 1-kinase
TC1700012336.hg.1	6,22	5,52	1,62	0,0055	0,0698	TAX1BP3	Tax1 (human T-cell leukemia virus type I) binding protein 3
TC0200009402.hg.1	11,03	10,33	1,62	0,0045	0,0625	MGAT5	mannosyl (alpha-1,6-)-glycoprotein beta-1,6-N-acetyl-glucosaminyltransferase
TC2200007114.hg.1	11,26	10,57	1,62	0,0073	0,0821	YWHAH	tyrosine 3-monooxygenase/tryptophan 5-monooxygenase activation protein, eta
TC0200009966.hg.1	8,28	7,59	1,61	0,0089	0,0901	METAP1D	methionyl aminopeptidase type 1D (mitochondrial)
TC0700009585.hg.1	11,96	11,27	1,61	0,0043	0,0609	CUL1	cullin 1
TC0300009229.hg.1	11,6	10,91	1,61	0,0064	0,0758	RAP2B	RAP2B, member of RAS oncogene family
TC1200011535.hg.1	10,95	10,26	1,61	0,0017	0,0359	UBE2N	ubiquitin conjugating enzyme E2N
TC0100018442.hg.1	7,61	6,92	1,61	0,0022	0,0416	CYB5RL	cytochrome b5 reductase-like
TC0700008597.hg.1	11,41	10,72	1,61	0,0038	0,0568	CUX1	cut-like homeobox 1
TC0700013544.hg.1	10,1	9,41	1,61	0,0027	0,0467	PSMA2	proteasome subunit alpha 2
TC0700012658.hg.1	10,86	10,17	1,61	0,0008	0,0244	CHCHD3	coiled-coil-helix-coiled-coil-helix domain containing 3
TC1200008835.hg.1	12,19	11,5	1,61	0,0075	0,0830	ATP2A2	ATPase, Ca++ transporting, cardiac muscle, slow twitch 2
TC0200012074.hg.1	8,26	7,57	1,61	0,0082	0,0867	EIF2B4	eukaryotic translation initiation factor 2B, subunit 4 delta, 67kDa
TSUnmapped00000020.hg.1	9,89	9,21	1,61	0,0012	0,0298	FBL	fibrillarin
TC1600008228.hg.1	12,14	11,45	1,61	0,0008	0,0245	CYB5B	cytochrome b5 type B (outer mitochondrial membrane)
TC0100015902.hg.1	12,05	11,37	1,61	0,0029	0,0485	C1orf43	chromosome 1 open reading frame 43
TC0600012777.hg.1	11,23	10,55	1,61	0,0014	0,0328	SNX3	sorting nexin 3
TC0100012471.hg.1	8,18	7,5	1,6	0,0072	0,0817	AURKAIP1	aurora kinase A interacting protein 1
TC0200015399.hg.1	12,94	12,26	1,6	0,0031	0,0503	PPIL3	peptidylprolyl isomerase (cyclophilin)-like 3
TC1200011599.hg.1	12,65	11,97	1,6	0,0067	0,0779	LTA4H	leukotriene A4 hydrolase
TC0500008664.hg.1	10,99	10,31	1,6	0,0014	0,0326	HSPA4	heat shock 70kDa protein 4
TC0600009626.hg.1	9,64	8,96	1,6	0,0038	0,0565	ABRACL	ABRA C-terminal like
TC2000008845.hg.1	9,22	8,54	1,6	0,0037	0,0561	PLAGL2	pleiomorphic adenoma gene-like 2
TC1200006966.hg.1	11,89	11,21	1,6	0,0026	0,0456	STRAP	serine/threonine kinase receptor associated protein
TC1500010715.hg.1	6,99	6,31	1,6	0,0042	0,0600	BUB1B	BUB1 mitotic checkpoint serine/threonine kinase B
TC1600007944.hg.1	9,43	8,76	1,6	0,0025	0,0451	GNAO1	guanine nucleotide binding protein (G protein), alpha activating activity polypeptide O
TC1300007137.hg.1	10,94	10,27	1,6	0,0070	0,0800	RB1	retinoblastoma 1
TC0100018237.hg.1	11,87	11,19	1,6	0,0017	0,0360	RABGGTB; SNORD45B; SNORD45A; SNORD45C	Rab geranylgeranyltransferase, beta subunit; small nucleolar RNA, C/D box 45B; small nucleolar RNA, C/D box 45A; small nucleolar RNA, C/D box 45C
TC0300013051.hg.1	13,37	12,7	1,6	0,0088	0,0896	PDCD10	programmed cell death 10
TC1100009827.hg.1	6,27	5,59	1,6	0,0071	0,0806	OSBPL5	oxysterol binding protein-like 5
TC0100011200.hg.1	9,33	8,66	1,6	0,0056	0,0707	TIMM17A	translocase of inner mitochondrial membrane 17 homolog A (yeast)
TC0100017100.hg.1	10,52	9,84	1,59	0,0033	0,0530	EIF2D	eukaryotic translation initiation factor 2D
TC2200007404.hg.1	9,48	8,81	1,59	0,0048	0,0645	MIEF1	mitochondrial elongation factor 1
TC1600010780.hg.1	9,92	9,26	1,59	0,0063	0,0755	CMTR2	cap methyltransferase 2
TC0400007991.hg.1	9,32	8,66	1,59	0,0053	0,0686	COPS4	COP9 signalosome subunit 4
TC0600011454.hg.1	5,34	4,68	1,58	0,0086	0,0886	VWA7	von Willebrand factor A domain containing 7
TSUnmapped00000380.hg.1	13,68	13,02	1,58	0,0028	0,0478	FBL	fibrillarin
TC1100013185.hg.1	13,97	13,31	1,58	0,0066	0,0777	FAU	Finkel-Biskis-Reilly murine sarcoma virus (FBR-MuSV) ubiquitously expressed
TC0100017241.hg.1	8,87	8,21	1,58	0,0092	0,0927	TMEM206	transmembrane protein 206
TC0900009073.hg.1	14,7	14,05	1,58	0,0015	0,0338	RPL7A; SNORD36C; SNORD36B; SNORD24; SNORD36A	ribosomal protein L7a; small nucleolar RNA, C/D box 36C; small nucleolar RNA, C/D box 36B; small nucleolar RNA, C/D box 24; small nucleolar RNA, C/D box 36A
TC1100010712.hg.1	11,99	11,34	1,58	0,0022	0,0413	ARHGAP1	Rho GTPase activating protein 1
TC1600011286.hg.1	8,6	7,95	1,58	0,0063	0,0753	CHMP1A	charged multivesicular body protein 1A
TC1500009731.hg.1	10,2	9,55	1,58	0,0066	0,0773	FAM96A	family with sequence similarity 96, member A
TC1500009377.hg.1	4,81	4,16	1,58	0,0096	0,0943	ATP8B4	ATPase, class I, type 8B, member 4
TC0600013165.hg.1	8,26	7,6	1,58	0,0045	0,0617	EPB41L2	erythrocyte membrane protein band 4.1-like 2
TC0800009239.hg.1	9,4	8,74	1,57	0,0083	0,0871	CYC1	cytochrome c-1
TSUnmapped00000445.hg.1	13,39	12,74	1,57	0,0030	0,0498	FBL	fibrillarin
TC1700009619.hg.1	7,52	6,86	1,57	0,0083	0,0871	DLG4	discs, large homolog 4 (Drosophila)
TC0800011731.hg.1	12,37	11,71	1,57	0,0086	0,0884	KIAA0196	KIAA0196
TC0400009137.hg.1	8,36	7,71	1,57	0,0031	0,0509	FNIP2	folliculin interacting protein 2
TC0400008362.hg.1	10,98	10,32	1,57	0,0062	0,0748	OSTC	oligosaccharyltransferase complex subunit (non-catalytic)
TC0300013835.hg.1	8,48	7,83	1,57	0,0047	0,0636	TEX264	testis expressed 264
TC0200007886.hg.1	7,87	7,21	1,57	0,0067	0,0779	PNO1	partner of NOB1 homolog
TC0800008295.hg.1	11,29	10,64	1,57	0,0008	0,0245	PTDSS1	phosphatidylserine synthase 1
TC0700007367.hg.1	11,74	11,09	1,57	0,0056	0,0707	DBNL; MIR6837	drebrin-like; microRNA 6837
TC1200009843.hg.1	14,14	13,49	1,57	0,0057	0,0713	M6PR	mannose-6-phosphate receptor (cation dependent)
TC1800009277.hg.1	10,81	10,16	1,57	0,0035	0,0540	PIAS2	protein inhibitor of activated STAT 2
TC0X00006977.hg.1	9,5	8,86	1,57	0,0022	0,0417	MID1IP1	MID1 interacting protein 1
TC1700010191.hg.1	9,5	8,85	1,57	0,0026	0,0455	POLDIP2	polymerase (DNA-directed), delta interacting protein 2
TC0200010975.hg.1	11,58	10,94	1,56	0,0020	0,0399	AGFG1; MIR5703	ArfGAP with FG repeats 1; microRNA 5703
TC0100006931.hg.1	4,36	3,71	1,56	0,0042	0,0600	PDPN	podoplanin
TC1700010625.hg.1	5,2	4,55	1,56	0,0085	0,0882	TNS4	tensin 4
TC0900012155.hg.1	5,7	5,06	1,56	0,0041	0,0591	MSANTD3-TMEFF1	MSANTD3-TMEFF1 readthrough
TC1800009268.hg.1	5,04	4,4	1,56	0,0059	0,0728	DSC2	desmocollin 2
TC0100018435.hg.1	10,81	10,17	1,56	0,0012	0,0296	EBNA1BP2; MIR6733	EBNA1 binding protein 2; microRNA 6733
TC0500010894.hg.1	10,07	9,43	1,56	0,0068	0,0786	DIMT1	DIM1 dimethyladenosine transferase 1 homolog
TC0200006647.hg.1	9,28	8,63	1,56	0,0043	0,0603	CPSF3	cleavage and polyadenylation specific factor 3
TC0500009377.hg.1	9,04	8,4	1,56	0,0020	0,0392	SPDL1	spindle apparatus coiled-coil protein 1
TC1900010632.hg.1	10,33	9,7	1,56	0,0041	0,0591	SIRT2	sirtuin 2
TC0400007923.hg.1	9,41	8,77	1,56	0,0057	0,0710	MRPL1	mitochondrial ribosomal protein L1
TC0600010901.hg.1	8,45	7,81	1,56	0,0093	0,0929	DTNBP1	dystrobrevin binding protein 1
TC1000008942.hg.1	7,52	6,88	1,56	0,0037	0,0555	TCF7L2	transcription factor 7-like 2 (T-cell specific, HMG-box)
TC1300007843.hg.1	13,32	12,69	1,55	0,0078	0,0848	TM9SF2	transmembrane 9 superfamily member 2
TC1300006690.hg.1	11,15	10,52	1,55	0,0018	0,0370	POLR1D	polymerase (RNA) I polypeptide D
TC0600013898.hg.1	8,91	8,28	1,55	0,0080	0,0861	FAM103A1	Homo sapiens family with sequence similarity 103, member A1, mRNA (cDNA clone MGC:2560 IMAGE:2989772), complete cds.; Homo sapiens family with sequence similarity 103, member A1, mRNA (cDNA clone MGC:18029 IMAGE:3924570), complete cds.; Homo sapiens family with sequence similarity 103, member A1, mRNA (cDNA clone MGC:102778 IMAGE:5578103), complete cds.
TC1900008036.hg.1	5,97	5,34	1,55	0,0056	0,0707	MRPS12	mitochondrial ribosomal protein S12
TC0200016640.hg.1	6,72	6,09	1,55	0,0056	0,0706	HS1BP3	HCLS1 binding protein 3
TC0700012760.hg.1	6	5,37	1,55	0,0034	0,0533	ZC3HAV1L	zinc finger CCCH-type, antiviral 1-like
TC0200014845.hg.1	5,62	4,99	1,55	0,0095	0,0942	SPC25	SPC25, NDC80 kinetochore complex component
TC0600013251.hg.1	10,86	10,23	1,55	0,0040	0,0581	HBS1L	HBS1-like translational GTPase
TC1500007057.hg.1	9,89	9,26	1,55	0,0059	0,0728	TUBGCP4	tubulin, gamma complex associated protein 4
TC1200012844.hg.1	11,72	11,09	1,55	0,0064	0,0759	ARPC3	actin related protein 2/3 complex subunit 3
TC1500010292.hg.1	14	13,37	1,55	0,0038	0,0564	SEC11A	SEC11 homolog A, signal peptidase complex subunit
TC1900011901.hg.1	11,46	10,83	1,55	0,0058	0,0725	SLC35E1	solute carrier family 35, member E1
TC1800009203.hg.1	7,74	7,11	1,54	0,0023	0,0424	PQLC1	PQ loop repeat containing 1
TC0800010299.hg.1	7,32	6,69	1,54	0,0093	0,0929	RNF170; MIR4469	ring finger protein 170; microRNA 4469
TC0100012222.hg.1	10,57	9,94	1,54	0,0053	0,0684	DESI2	desumoylating isopeptidase 2
TC1200010840.hg.1	6,62	6	1,54	0,0020	0,0399	GTSF1	gametocyte specific factor 1
TC0100014848.hg.1	10,53	9,91	1,54	0,0068	0,0789	CCBL2; RBMXL1	cysteine conjugate-beta lyase 2; RNA binding motif protein, X-linked-like 1
TC1200007759.hg.1	12,13	11,51	1,54	0,0076	0,0835	COPZ1	coatomer protein complex subunit zeta 1
TC0100007898.hg.1	12,5	11,88	1,54	0,0098	0,0953	MACF1; KIAA0754	microtubule-actin crosslinking factor 1; KIAA0754
TC1400009732.hg.1	13,71	13,09	1,54	0,0036	0,0547	C14orf1	chromosome 14 open reading frame 1
TC1000012566.hg.1	9,44	8,83	1,53	0,0042	0,0597	MRPS16	mitochondrial ribosomal protein S16
TC1400007098.hg.1	13,3	12,68	1,53	0,0029	0,0493	ARF6	ADP-ribosylation factor 6
TC1100006547.hg.1	6,15	5,54	1,53	0,0099	0,0956	MRPL23	mitochondrial ribosomal protein L23
TC1100006635.hg.1	13,4	12,78	1,53	0,0053	0,0686	STIM1; MIR4687	stromal interaction molecule 1; microRNA 4687
TC0900011832.hg.1	5,21	4,6	1,53	0,0051	0,0670	GBGT1	globoside alpha-1,3-N-acetylgalactosaminyltransferase 1
TSUnmapped00000207.hg.1	9,41	8,8	1,53	0,0045	0,0624	NDUFA10	NADH dehydrogenase (ubiquinone) 1 alpha subcomplex, 10, 42kDa
TC1400007155.hg.1	13,54	12,93	1,53	0,0066	0,0776	C14orf166	chromosome 14 open reading frame 166
TC0800012290.hg.1	6,78	6,17	1,53	0,0019	0,0384	UBXN8	UBX domain protein 8
TC0X00006603.hg.1	9,97	9,36	1,53	0,0048	0,0650	HCCS	holocytochrome c synthase
TC1700011363.hg.1	10,72	10,12	1,52	0,0021	0,0403	NACA2	nascent polypeptide-associated complex alpha subunit 2
TC1000012088.hg.1	9,09	8,48	1,52	0,0091	0,0917	C10orf88	chromosome 10 open reading frame 88
TC0X00008540.hg.1	11,09	10,49	1,52	0,0032	0,0515	CD40LG	CD40 ligand
TC1700007930.hg.1	12,82	12,22	1,52	0,0035	0,0538	RPL27	ribosomal protein L27
TC0200016768.hg.1	10,81	10,21	1,52	0,0029	0,0485	PECR	peroxisomal trans-2-enoyl-CoA reductase
TC0200016767.hg.1	6,55	5,94	1,52	0,0047	0,0638	MREG	melanoregulin
TC1600009077.hg.1	16,61	16,01	1,52	0,0077	0,0844	RPS2; SNORA64; SNORA10	ribosomal protein S2; small nucleolar RNA, H/ACA box 64; small nucleolar RNA, H/ACA box 10
TC1900011836.hg.1	8,85	8,25	1,52	0,0050	0,0667	MBD3	methyl-CpG binding domain protein 3
TC1800006748.hg.1	10,77	10,17	1,52	0,0083	0,0874	SEH1L	SEH1-like nucleoporin
TC1300006699.hg.1	9,8	9,2	1,51	0,0030	0,0494	ATP5EP2	ATP synthase, H+ transporting, mitochondrial F1 complex, epsilon subunit pseudogene 2
TC1200007709.hg.1	14,21	13,61	1,51	0,0083	0,0871	PFDN5	prefoldin subunit 5
TC1200012862.hg.1	11,28	10,69	1,51	0,0060	0,0737	VPS33A	vacuolar protein sorting 33 homolog A (S. cerevisiae)
TC1400010714.hg.1	8,07	7,47	1,51	0,0085	0,0882	HAUS4; MIR4707	HAUS augmin like complex subunit 4; microRNA 4707
TC1700008929.hg.1	8,04	7,44	1,51	0,0098	0,0955	TEN1; CDK3; TEN1-CDK3	TEN1 CST complex subunit; cyclin-dependent kinase 3; TEN1-CDK3 readthrough (NMD candidate)
TC1500010886.hg.1	7,61	7,01	1,51	0,0056	0,0710	CALML4	calmodulin-like 4
TC1900007320.hg.1	11,57	10,98	1,51	0,0076	0,0835	DDA1	DET1 and DDB1 associated 1
TC0X00007195.hg.1	12,45	11,86	1,51	0,0093	0,0929	RBM3	RNA binding motif (RNP1, RRM) protein 3
TC1200008790.hg.1	10,4	9,81	1,51	0,0063	0,0756	USP30	ubiquitin specific peptidase 30
TC0200012755.hg.1	12,61	12,02	1,51	0,0026	0,0458	CCT4	chaperonin containing TCP1, subunit 4 (delta)
TC0800010450.hg.1	9,11	8,52	1,51	0,0019	0,0386	ATP6V1H	ATPase, H+ transporting, lysosomal 50/57kDa, V1 subunit H
TC1600006569.hg.1	6,63	6,04	1,51	0,0034	0,0533	FAHD1	fumarylacetoacetate hydrolase domain containing 1
TC0300009167.hg.1	10,92	10,33	1,51	0,0072	0,0814	EIF2A	eukaryotic translation initiation factor 2A, 65kDa
TC1000007483.hg.1	13,56	12,97	1,51	0,0079	0,0851	FAM21C	family with sequence similarity 21, member C
TC0800011561.hg.1	16,12	15,53	1,5	0,0072	0,0815	EIF3H	eukaryotic translation initiation factor 3, subunit H
TC0300009357.hg.1	10,05	9,46	1,5	0,0017	0,0359	NMD3	NMD3 ribosome export adaptor
TC0200009829.hg.1	7,17	6,58	1,5	0,0018	0,0367	GCA	grancalcin, EF-hand calcium binding protein
TC1000011499.hg.1	9,8	9,22	1,5	0,0023	0,0424	ALDH18A1	aldehyde dehydrogenase 18 family, member A1
TC0X00008381.hg.1	6,07	5,49	1,5	0,0086	0,0887	OCRL	oculocerebrorenal syndrome of Lowe
